# Supplementary material for: Peri-foci adipose-derived stem cells promote chemoresistance in breast cancer
Source: Stem Cell Res Ther. 2017 Jul 27;8:177. doi: 10.1186/s13287-017-0630-2 (PMC5532814; doi:10.1186/s13287-017-0630-2)
Supplement: Supplementary file 1 — Supplementary material. (XLS 1016 kb) [file 13287_2017_630_MOESM1_ESM.xls]

## Sheet: Slide lists
	Sample	Chip_Barcode	Label			Tip: If you wish to copy&paste a hyper-linked value in a cell in the Normalized Data sheet you may: -> right click on the cell -> select copy -> right click on another cell in which you would like to paste -> select paste special -> select value
	A	H001-3121103704.gpr	A
	B	H002-3121103705.gpr	B

## Sheet: Normalized Data
		Normalized Intensity		CV		log2 (Ratio)	P-value (Differentially expressed)
ID	Name	A	B	A	B	B/A	B/A
PH_mr_0001930	hsa-let-7a-3p	117.72	154.808	0.0344555	0.0397181	0.395116	0.000676465
PH_mr_0000203	hsa-let-7a-5p	2438.74	1096.18	0.0713252	0.0861898	-1.15366	0.000357388
PH_mr_0002480	hsa-let-7b-3p	189.758	268.637	0.0138889	0.00648172	0.501498	1.73864e-06
PH_mr_0000163	hsa-let-7b-5p	798.565	465.562	0.110156	0.0547192	-0.778437	0.0025275
PH_mr_0000169	hsa-let-7c	1066.51	730.784	0.044508	0.0635106	-0.545381	0.00089793
PH_mr_0000644	hsa-let-7d-3p	167.795	192.371	0.0157068	0.0373952	0.197193	0.00700923
PH_mr_0000207	hsa-let-7d-5p	1135.03	703.465	0.170623	0.0803796	-0.690185	0.0197617
PH_mr_0000205	hsa-let-7e-5p	943.519	624.923	0.100986	0.0519562	-0.594374	0.00356205
PH_mr_0000206	hsa-let-7f-5p	1854.53	1123.49	0.0914589	0.0941381	-0.723062	0.00356173
PH_mr_0002160	hsa-let-7g-3p	109.814	138.872	0.066272	0.0266399	0.338695	0.00686703
PH_mr_0000222	hsa-let-7g-5p	675.573	491.742	0.0468845	0.0371913	-0.45821	0.00116094
PH_mr_0000150	hsa-let-7i-5p	491.965	344.903	0.130154	0.015683	-0.512367	0.0421419
PH_mr_0000903	hsa-miR-1	107.178	153.669	0.057377	0.0689109	0.519821	0.00319964
PH_mr_0000017	hsa-miR-100-5p	440.133	371.083	0.0961632	0.0566077	-0.246196	0.0489258
PH_mr_0002951	hsa-miR-103a-3p	426.077	326.69	0.115389	0.0302162	-0.383192	0.0146124
PH_mr_0000479	hsa-miR-105-5p	114.206	152.531	0.0372762	0.0130229	0.417464	0.00021584
PH_mr_0001700	hsa-miR-106a-5p	878.509	523.615	0.0189864	0.00576416	-0.746552	3.23118e-06
PH_mr_0000965	hsa-miR-106b-5p	358.432	278.882	0.0256869	0.0763557	-0.362045	0.00498554
PH_mr_0003167	hsa-miR-107	478.787	324.413	0.0379315	0.0788914	-0.561552	0.002038
PH_mr_0002864	hsa-miR-10a-3p	120.356	126.35	0.0265114	0.0504971	0.0701262	0.0644831
PH_mr_0001122	hsa-miR-10a-5p	124.748	132.042	0.032046	0.0369398	0.0819763	0.0779915
PH_mr_0002519	hsa-miR-1181	475.273	537.274	0.029021	0.00954675	0.176901	0.00264572
PH_mr_0002593	hsa-miR-1182	298.693	317.584	0.0371913	0.0434459	0.0884728	0.261651
PH_mr_0001432	hsa-miR-1183	303.964	305.062	0.0834462	0.0510949	0.00520334	0.812652
PH_mr_0008136	hsa-miR-1185-1-3p	272.338	318.722	0.0370842	0.016425	0.226901	0.00177574
PH_mr_0008111	hsa-miR-1185-2-3p	256.525	290.265	0.0136986	0.062824	0.178271	0.0178608
PH_mr_0004038	hsa-miR-1193	319.777	299.371	0.00724863	0.0280756	-0.0951333	0.0329363
PH_mr_0002066	hsa-miR-1200	116.842	151.393	0.0422576	0.011514	0.373742	0.000250886
PH_mr_0001441	hsa-miR-1202	288.151	262.946	0.016929	0.0553744	-0.132061	0.0438032
PH_mr_0002341	hsa-miR-1203	369.852	412.062	0.0296919	0.0126941	0.155912	0.004637
PH_mr_0000899	hsa-miR-1204	193.272	249.286	0.0138446	0.0325939	0.36717	0.000391977
PH_mr_0001941	hsa-miR-1207-3p	135.29	187.818	0.00746574	0.0152214	0.473278	7.53056e-06
PH_mr_0001517	hsa-miR-1207-5p	4335.44	3444.47	0.015341	0.0323223	-0.331896	0.000312478
PH_mr_0001807	hsa-miR-1224-3p	778.359	1161.06	0.0161145	0.0121004	0.576933	3.35672e-06
PH_mr_0001371	hsa-miR-1224-5p	628.134	547.519	0.034994	0.0425775	-0.198164	0.0221194
PH_mr_0002464	hsa-miR-1225-3p	905.743	1067.72	0.0204258	0.0294085	0.237358	0.00214109
PH_mr_0001438	hsa-miR-1225-5p	266.188	241.318	0.0530954	0.0456847	-0.141511	0.112548
PH_mr_0001723	hsa-miR-1226-3p	241.59	289.126	0.0218182	0.0314953	0.259139	0.00136585
PH_mr_0001311	hsa-miR-1226-5p	138.804	169.606	0.046225	0.0336333	0.28913	0.0036143
PH_mr_0001856	hsa-miR-1227-3p	216.113	300.509	0.0506897	0.0645418	0.475622	0.00297337
PH_mr_0008673	hsa-miR-1227-5p	1834.33	1599.3	0.00603118	0.0146449	-0.197809	0.000111812
PH_mr_0002507	hsa-miR-1228-3p	1048.06	1329.53	0.0151337	0.0410959	0.343189	0.000939827
PH_mr_0000389	hsa-miR-1228-5p	3413.89	2434.81	0.0216798	0.0281604	-0.487607	8.73997e-05
PH_mr_0001871	hsa-miR-1229-3p	1790.4	2694.34	0.0143578	0.0191107	0.589648	9.87912e-06
PH_mr_0008606	hsa-miR-1229-5p	260.039	274.328	0.0490514	0.0393618	0.0771783	0.120058
PH_mr_0002217	hsa-miR-1231	185.365	192.371	0.0903381	0.0513374	0.0535226	0.361926
PH_mr_0008607	hsa-miR-1233-1-5p	1930.96	1839.48	0.0111743	0.0111792	-0.0700218	0.0090543
PH_mr_0001832	hsa-miR-1233-3p	749.368	919.74	0.0134979	0.0363454	0.295552	0.00158893
PH_mr_0002520	hsa-miR-1234-3p	794.172	966.41	0.0192301	0.00296537	0.283184	4.91037e-05
PH_mr_0008608	hsa-miR-1234-5p	2291.15	1718.82	0.0619429	0.0340985	-0.414653	0.00227679
PH_mr_0001843	hsa-miR-1236-3p	223.141	313.03	0.0347801	0.0356205	0.488346	0.000292751
PH_mr_0008674	hsa-miR-1236-5p	417.292	486.051	0.0704811	0.0202269	0.220051	0.028027
PH_mr_0001857	hsa-miR-1237-3p	179.216	223.105	0.0398827	0.0537498	0.316027	0.0035425
PH_mr_0008609	hsa-miR-1237-5p	3797.79	2836.62	0.0121147	0.0372551	-0.420986	0.000145082
PH_mr_0002504	hsa-miR-1238-3p	737.947	943.644	0.0541158	0.0254276	0.354725	0.00194533
PH_mr_0008675	hsa-miR-1238-5p	373.366	438.243	0.0505553	0.0389225	0.231138	0.0091143
PH_mr_0001178	hsa-miR-1243	115.085	149.116	0.0504418	0.0192598	0.373742	0.00074499
PH_mr_0001528	hsa-miR-1246	5393.17	8696.55	0.0534248	0.0238487	0.689311	9.79067e-05
PH_mr_0008003	hsa-miR-1247-3p	123.87	143.425	0.0322717	0.0401587	0.211471	0.011404
PH_mr_0002397	hsa-miR-1247-5p	107.178	150.255	0.057259	0.0241091	0.487399	0.000444158
PH_mr_0003406	hsa-miR-1248	288.151	372.222	0.0587754	0.0399737	0.369337	0.0065727
PH_mr_0000225	hsa-miR-1249	209.964	273.19	0.0585342	0.0168863	0.379766	0.00135283
PH_mr_0000106	hsa-miR-1250	253.889	250.424	0.0305888	0.0473826	-0.0198236	0.477471
PH_mr_0003194	hsa-miR-1253	171.309	244.733	0.0179789	0.0282439	0.514605	7.03229e-05
PH_mr_0002221	hsa-miR-1254	256.525	280.02	0.0171233	0.0479187	0.126432	0.0614199
PH_mr_0008088	hsa-miR-1255b-2-3p	111.571	162.776	0.101827	0.0300614	0.544929	0.00216783
PH_mr_0000166	hsa-miR-1255b-5p	127.384	186.68	0.0427187	0.0213833	0.551385	0.000167351
PH_mr_0002468	hsa-miR-125a-3p	362.824	390.434	0.0194522	0.0391383	0.105809	0.0789853
PH_mr_0002893	hsa-miR-125a-5p	395.329	309.616	0.0958049	0.0863378	-0.352576	0.0350529
PH_mr_0001774	hsa-miR-125b-1-3p	122.113	135.457	0.0626897	0.0901554	0.149619	0.0543515
PH_mr_0002603	hsa-miR-125b-2-3p	124.748	152.531	0.0422535	0.0113712	0.290084	0.0009246
PH_mr_0000042	hsa-miR-125b-5p	471.759	433.689	0.0864455	0.05064	-0.121389	0.0659875
PH_mr_0003263	hsa-miR-1260a	10023.8	11697.1	0.0165979	0.0225077	0.222722	0.00074937
PH_mr_0004269	hsa-miR-1260b	18793.1	18446	0.0104444	0.0337567	-0.02689	0.518689
PH_mr_0000136	hsa-miR-1265	114.206	137.733	0.0159311	0.0499463	0.270238	0.0041521
PH_mr_0000748	hsa-miR-1266	109.814	136.595	0.016565	0.0529237	0.314849	0.0048518
PH_mr_0003257	hsa-miR-1267	122.113	177.574	0.0229065	0.00977095	0.540204	8.95485e-06
PH_mr_0004522	hsa-miR-1268a,hsa-miR-1268b	2062.74	2021.61	0.0503904	0.0159711	-0.0290584	0.428452
PH_mr_0001401	hsa-miR-1269a	117.72	146.84	0.033735	0.0613909	0.31888	0.00447813
PH_mr_0000380	hsa-miR-1270	132.655	157.084	0.0278174	0.0472768	0.243862	0.0101768
PH_mr_0003166	hsa-miR-1271-5p	203.814	280.02	0.0355885	0.0675954	0.458276	0.00221169
PH_mr_0003413	hsa-miR-1272	163.403	201.478	0.0544068	0.02119	0.302189	0.00139793
PH_mr_0001931	hsa-miR-1273a	2147.08	2927.69	0.0723832	0.0278666	0.447389	0.00215722
PH_mr_0004250	hsa-miR-1273c	455.068	587.359	0.0687043	0.0475399	0.368161	0.00383951
PH_mr_0004054	hsa-miR-1273d	604.414	700.05	0.0393563	0.0431802	0.21192	0.00793918
PH_mr_0004658	hsa-miR-1273e	2056.59	2552.05	0.0510865	0.0107671	0.311404	0.00119862
PH_mr_0004874	hsa-miR-1273f	2911.38	3023.3	0.0270065	0.0317215	0.0544239	0.0857247
PH_mr_0008030	hsa-miR-1273g-3p	6740.8	8631.67	0.0193884	0.0273198	0.35672	0.000226233
PH_mr_0004875	hsa-miR-1273g-5p	633.405	718.262	0.0842239	0.0415657	0.181383	0.0527492
PH_mr_0001994	hsa-miR-1275	1404.74	953.889	0.0381875	0.0227385	-0.558405	0.000163833
PH_mr_0003287	hsa-miR-1276	122.113	155.946	0.00719424	0.0656934	0.352833	0.0284715
PH_mr_0000093	hsa-miR-128	108.057	116.106	0.020405	0.00980392	0.103653	0.00568257
PH_mr_0002482	hsa-miR-1281	989.201	1485.47	0.0432498	0.0456596	0.586585	0.000334206
PH_mr_0001923	hsa-miR-1284	116.842	141.148	0.0399704	0.0274929	0.272656	0.00110432
PH_mr_0000840	hsa-miR-1285-3p	1502.25	2014.78	0.0435174	0.0584135	0.423495	0.00196967
PH_mr_0008079	hsa-miR-1285-5p	378.637	407.509	0.0226575	0.0222874	0.106014	0.00748336
PH_mr_0000826	hsa-miR-1286	105.421	142.287	0.0912857	0.0317392	0.432636	0.00325589
PH_mr_0002019	hsa-miR-1287	158.132	187.818	0.0362138	0.0289336	0.248211	0.00344826
PH_mr_0003094	hsa-miR-1288	121.234	144.563	0.0338364	0.0206699	0.253903	0.00148037
PH_mr_0000076	hsa-miR-1289	160.767	188.957	0.0687318	0.0724518	0.233082	0.0226865
PH_mr_0000911	hsa-miR-129-1-3p	146.711	186.68	0.00688688	0.0194428	0.34759	4.85861e-05
PH_mr_0001003	hsa-miR-129-2-3p	191.515	250.424	0.0440811	0.0139288	0.386918	0.000457334
PH_mr_0002158	hsa-miR-129-5p	138.804	149.116	0.0449883	0.0174514	0.103385	0.0160166
PH_mr_0003002	hsa-miR-1290	874.995	982.346	0.0467532	0.0379976	0.166957	0.0465238
PH_mr_0003213	hsa-miR-1291	163.403	232.212	0.0205385	0.0150248	0.507009	1.51463e-05
PH_mr_0008655	hsa-miR-1292-3p	368.974	492.881	0.0135926	0.0358061	0.41772	0.000253184
PH_mr_0001823	hsa-miR-1292-5p	206.45	169.606	0.0688128	0.0134228	-0.283606	0.020608
PH_mr_0002177	hsa-miR-1293	188.879	228.797	0.0823098	0.014482	0.276601	0.0122911
PH_mr_0000663	hsa-miR-1294	309.235	306.201	0.0337817	0.0487591	-0.0142269	0.863472
PH_mr_0002910	hsa-miR-1295a	100.15	125.212	0.0456164	0.0229478	0.322212	0.00189958
PH_mr_0008032	hsa-miR-1295b-3p	144.954	193.51	0.0395026	0.0404624	0.416811	0.000843742
PH_mr_0002413	hsa-miR-1296	428.712	676.146	0.0192107	0.023681	0.657324	1.5885e-05
PH_mr_0003000	hsa-miR-1299	140.561	179.85	0.0284632	0.0377811	0.355595	0.00082784
PH_mr_0003407	hsa-miR-1302	95.7575	126.35	0.043437	0.0346275	0.399974	0.000814772
PH_mr_0000688	hsa-miR-1303	137.047	145.701	0.0709129	0.0576539	0.0883402	0.156452
PH_mr_0008034	hsa-miR-1304-3p	250.375	338.073	0.0269563	0.0108722	0.433243	3.79033e-05
PH_mr_0001149	hsa-miR-1304-5p	213.478	254.977	0.0661083	0.0203771	0.256285	0.00510307
PH_mr_0001155	hsa-miR-1306-3p	174.823	200.339	0.0329077	0.035348	0.196549	0.00757292
PH_mr_0008017	hsa-miR-1306-5p	245.104	341.488	0.0275395	0.0206788	0.47844	5.93052e-05
PH_mr_0000996	hsa-miR-130a-3p	407.628	273.19	0.00894699	0.0389363	-0.577348	3.96468e-05
PH_mr_0002208	hsa-miR-130a-5p	113.328	158.223	0.0659103	0.0403978	0.481456	0.00135782
PH_mr_0000994	hsa-miR-130b-3p	233.683	211.722	0.0337954	0.0268578	-0.142381	0.0166964
PH_mr_0001552	hsa-miR-132-3p	151.982	182.127	0.014575	0.0482376	0.261042	0.00529112
PH_mr_0000925	hsa-miR-1321	286.394	307.339	0.0948962	0.133118	0.10183	0.64473
PH_mr_0001225	hsa-miR-1322	357.553	340.349	0.00751858	0.030449	-0.0711409	0.0824009
PH_mr_0002812	hsa-miR-133b	122.113	165.052	0.0511426	0.0283279	0.43471	0.00103965
PH_mr_0001446	hsa-miR-134	124.748	153.669	0.010732	0.011343	0.300811	2.40396e-05
PH_mr_0004564	hsa-miR-1343	122.991	149.116	0.0293568	0.0305344	0.277882	0.00107358
PH_mr_0001373	hsa-miR-135a-3p	181.851	213.999	0.0340409	0.0436713	0.234844	0.00540619
PH_mr_0002898	hsa-miR-135b-5p	118.599	125.212	0.0850021	0.0845934	0.0782865	0.275437
PH_mr_0002453	hsa-miR-138-1-3p	149.347	216.276	0.0300356	0.0532457	0.534207	0.00114995
PH_mr_0000180	hsa-miR-138-2-3p	115.085	136.595	0.0559	0.0591074	0.24721	0.0129806
PH_mr_0001618	hsa-miR-138-5p	513.928	364.254	0.104761	0.0740252	-0.496622	0.0115441
PH_mr_0001064	hsa-miR-139-3p	145.832	180.988	0.0365145	0.0377358	0.311586	0.00247532
PH_mr_0001494	hsa-miR-140-3p	118.599	140.01	0.011343	0.0411435	0.239441	0.00351384
PH_mr_0002054	hsa-miR-143-3p	96.636	132.042	0.0781647	0.0258621	0.450364	0.00321066
PH_mr_0000823	hsa-miR-145-5p	112.449	157.084	0.015625	0.047262	0.482267	0.000546946
PH_mr_0003467	hsa-miR-1469	137.926	151.393	0.0541478	0.0684883	0.134404	0.160028
PH_mr_0000176	hsa-miR-146a-5p	901.35	787.698	0.0815427	0.0475472	-0.194444	0.0675963
PH_mr_0001382	hsa-miR-146b-3p	118.599	141.148	0.0333196	0.0046686	0.251123	0.000703209
PH_mr_0000751	hsa-miR-146b-5p	688.751	630.614	0.0166856	0.0377802	-0.127225	0.00837296
PH_mr_0003471	hsa-miR-1470	289.908	380.19	0.044444	0.0269461	0.391124	0.000901648
PH_mr_0003470	hsa-miR-1471	151.104	173.02	0.0812359	0.0100275	0.195405	0.106483
PH_mr_0000342	hsa-miR-148b-3p	101.907	128.627	0.0495166	0.0530297	0.33594	0.00681573
PH_mr_0000423	hsa-miR-149-3p	4291.52	3600.42	0.0301833	0.0684785	-0.253323	0.00588274
PH_mr_0002074	hsa-miR-149-5p	209.085	315.307	0.0448963	0.0486601	0.592667	0.000731527
PH_mr_0001866	hsa-miR-150-3p	268.824	278.882	0.0251917	0.0417612	0.0529925	0.158404
PH_mr_0001186	hsa-miR-150-5p	121.234	159.361	0.0506522	0.0669698	0.394501	0.00442288
PH_mr_0001511	hsa-miR-151a-3p	128.262	135.457	0.0310682	0.0252101	0.0787356	0.188242
PH_mr_0000566	hsa-miR-151a-5p,hsa-miR-151b	229.291	200.339	0.0826986	0.0429885	-0.194732	0.0592483
PH_mr_0001358	hsa-miR-152	94.0005	121.797	0.0386126	0.0686772	0.373742	0.00592725
PH_mr_0003463	hsa-miR-1538	210.842	218.552	0.0472646	0.0286355	0.0518143	0.542342
PH_mr_0004543	hsa-miR-1587	2151.47	1437.66	0.0562508	0.0306161	-0.581596	0.000668403
PH_mr_0003160	hsa-miR-15a-3p	174.823	226.52	0.00578314	0.0273103	0.373742	0.000122395
PH_mr_0001119	hsa-miR-15a-5p	394.45	331.243	0.072132	0.052248	-0.251954	0.0212474
PH_mr_0003267	hsa-miR-15b-5p	279.366	251.563	0.0958364	0.062183	-0.151238	0.133515
PH_mr_0001589	hsa-miR-16-5p	1019.95	800.22	0.0380403	0.0227528	-0.350029	0.000674803
PH_mr_0001699	hsa-miR-17-5p	760.789	538.412	0.0772207	0.0724552	-0.498784	0.005429
PH_mr_0000581	hsa-miR-181a-5p	607.928	429.136	0.0525673	0.0877514	-0.502465	0.0045714
PH_mr_0008140	hsa-miR-181b-3p	142.318	198.063	0.00944861	0.0375239	0.476836	0.000247916
PH_mr_0000496	hsa-miR-181b-5p	297.815	291.403	0.111332	0.0078125	-0.0313991	0.337794
PH_mr_0000582	hsa-miR-181c-5p	186.244	162.776	0.0235273	0.0222717	-0.194307	0.00370454
PH_mr_0000495	hsa-miR-181d	214.356	239.041	0.108669	0.0167498	0.157251	0.53092
PH_mr_0000881	hsa-miR-182-5p	142.318	154.808	0.0589634	0.116627	0.121355	0.32089
PH_mr_0002411	hsa-miR-1825	629.012	1032.43	0.0576137	0.0247594	0.714885	0.000100284
PH_mr_0001019	hsa-miR-1827	156.375	193.51	0.017925	0.0323341	0.3074	0.00079024
PH_mr_0002003	hsa-miR-185-3p	485.815	459.87	0.0523565	0.0517166	-0.0791818	0.381819
PH_mr_0002932	hsa-miR-185-5p	146.711	151.393	0.054231	0.0732926	0.0453205	0.566678
PH_mr_0000747	hsa-miR-186-5p	112.449	119.521	0.05547	0.0240441	0.0879879	0.286277
PH_mr_0004148	hsa-miR-187-3p	110.692	140.01	0.031746	0.0468646	0.338977	0.00297632
PH_mr_0001488	hsa-miR-187-5p	117.72	146.84	0.022686	0.0155039	0.31888	0.000149209
PH_mr_0001456	hsa-miR-188-5p	127.384	135.457	0.0201401	0.0372555	0.0886511	0.0869831
PH_mr_0001383	hsa-miR-18a-3p	122.113	147.978	0.0558124	0.0340539	0.277169	0.0052091
PH_mr_0001728	hsa-miR-18a-5p	180.094	149.116	0.0328305	0.0229008	-0.272315	0.00114679
PH_mr_0001673	hsa-miR-18b-5p	146.711	142.287	0.0241041	0.0598847	-0.0441776	0.434898
PH_mr_0003464	hsa-miR-1908	2639.92	1725.65	0.0220414	0.0654935	-0.613353	0.000304824
PH_mr_0004002	hsa-miR-1909-3p	753.761	697.773	0.0117174	0.0378074	-0.111348	0.0267524
PH_mr_0003485	hsa-miR-1909-5p	161.646	195.786	0.0354456	0.03256	0.276445	0.00289582
PH_mr_0001239	hsa-miR-191-5p	252.132	217.414	0.0526641	0.0969234	-0.213736	0.0495966
PH_mr_0003460	hsa-miR-1910	138.804	173.02	0.0327549	0.00380671	0.317889	0.00475079
PH_mr_0003491	hsa-miR-1911-3p	167.795	215.137	0.0307647	0.0161075	0.358556	0.000136197
PH_mr_0003475	hsa-miR-1912	108.935	135.457	0.0742275	0.0663956	0.314364	0.0180806
PH_mr_0003480	hsa-miR-1913	193.272	261.807	0.0613961	0.0319625	0.437873	0.00176149
PH_mr_0003492	hsa-miR-1914-3p	379.516	316.445	0.051848	0.0181486	-0.262204	0.00853091
PH_mr_0003461	hsa-miR-1914-5p	310.992	364.254	0.0239843	0.0345688	0.228065	0.00170673
PH_mr_0004003	hsa-miR-1915-3p	212.599	245.871	0.014492	0.0258167	0.209767	0.00175836
PH_mr_0003458	hsa-miR-1915-5p	107.178	140.01	0.0778876	0.0124527	0.38552	0.0051389
PH_mr_0000962	hsa-miR-193a-5p	174.823	177.574	0.0325129	0.0468253	0.02252	0.554162
PH_mr_0001625	hsa-miR-193b-3p	108.935	136.595	0.0775501	0.0556419	0.326437	0.0145183
PH_mr_0000963	hsa-miR-193b-5p	179.216	177.574	0.0621897	0.0160977	-0.0132807	0.977093
PH_mr_0001212	hsa-miR-194-3p	267.067	273.19	0.0216648	0.0423836	0.0327055	0.901155
PH_mr_0002975	hsa-miR-194-5p	159.01	188.957	0.0426184	0.05348	0.248936	0.00641294
PH_mr_0002414	hsa-miR-195-3p	191.515	204.893	0.0187393	0.0383125	0.0974112	0.0603356
PH_mr_0002247	hsa-miR-195-5p	346.133	269.775	0.0594005	0.0513551	-0.359566	0.0102762
PH_mr_0001753	hsa-miR-196a-3p	105.421	142.287	0.038509	0.0234061	0.432636	0.000281175
PH_mr_0004154	hsa-miR-196b-3p	128.262	173.02	0.0650724	0.0332592	0.431845	0.00195039
PH_mr_0002351	hsa-miR-197-3p	2330.68	3430.81	0.00515758	0.0123849	0.557797	1.64259e-06
PH_mr_0008009	hsa-miR-197-5p	1292.29	1169.03	0.0269832	0.024975	-0.144619	0.0187159
PH_mr_0004018	hsa-miR-1972	1330.06	1764.35	0.0406497	0.0122179	0.407645	0.000212036
PH_mr_0004186	hsa-miR-1973	522.713	734.199	0.0268225	0.0220925	0.490152	6.54213e-05
PH_mr_0004187	hsa-miR-1976	947.911	1307.9	0.0119123	0.0208877	0.464426	3.06108e-05
PH_mr_0001955	hsa-miR-198	183.608	193.51	0.0329364	0.0224907	0.0757742	0.0774485
PH_mr_0002946	hsa-miR-19a-3p	293.422	249.286	0.0398497	0.0206216	-0.235175	0.00451056
PH_mr_0002947	hsa-miR-19b-3p	403.236	407.509	0.0815961	0.0467384	0.0152078	0.709998
PH_mr_0002978	hsa-miR-200a-5p	118.599	141.148	0.0225188	0.0332174	0.251123	0.00328471
PH_mr_0002955	hsa-miR-200b-3p	152.861	185.542	0.0458416	0.0412706	0.279527	0.0101812
PH_mr_0002973	hsa-miR-200b-5p	135.29	179.85	0.0303586	0.0392436	0.410737	0.00104437
PH_mr_0003356	hsa-miR-202-3p	175.702	196.925	0.0125621	0.0437269	0.164514	0.0116232
PH_mr_0005255	hsa-miR-203b-5p	103.664	151.393	0.0475877	0.0957915	0.546382	0.00788935
PH_mr_0008025	hsa-miR-204-3p	1625.24	1026.74	0.0617682	0.043709	-0.662584	0.000634712
PH_mr_0001363	hsa-miR-206	173.066	227.658	0.0594536	0.02438	0.395547	0.00140888
PH_mr_0001696	hsa-miR-20a-5p	657.125	492.881	0.0433583	0.0703878	-0.414929	0.00265146
PH_mr_0001697	hsa-miR-20b-5p	688.751	440.519	0.0454893	0.0662216	-0.644778	0.00078997
PH_mr_0000422	hsa-miR-21-3p	194.15	185.542	0.0654416	0.0519335	-0.065432	0.22717
PH_mr_0002874	hsa-miR-21-5p	4656.1	3122.34	0.0479333	0.0155233	-0.576495	0.000253135
PH_mr_0003510	hsa-miR-210	284.637	234.488	0.074061	0.0319875	-0.279607	0.0103053
PH_mr_0008014	hsa-miR-211-3p	446.283	414.338	0.0209323	0.04804	-0.107148	0.0420352
PH_mr_0000814	hsa-miR-211-5p	110.692	153.669	0.031746	0.015344	0.473278	5.7584e-05
PH_mr_0004020	hsa-miR-2110	151.104	158.223	0.0320829	0.0659112	0.0664187	0.421336
PH_mr_0004156	hsa-miR-2113	126.505	179.85	0.0138889	0.0189873	0.507598	1.7703e-05
PH_mr_0004199	hsa-miR-2114-3p	129.141	141.148	0.0136054	0.0606918	0.128266	0.0821173
PH_mr_0004201	hsa-miR-2116-3p	394.45	569.146	0	0.0332368	0.528955	0.00394466
PH_mr_0004070	hsa-miR-2116-5p	154.618	170.744	0.0162481	0.0133333	0.143129	0.00173256
PH_mr_0002459	hsa-miR-212-3p	133.533	165.052	0.0307537	0.0258132	0.305724	0.000759919
PH_mr_0000611	hsa-miR-214-3p	508.657	591.912	0.0602187	0.0468696	0.218691	0.0170575
PH_mr_0002626	hsa-miR-215	150.225	196.925	0.0620775	0.0511927	0.390518	0.00383051
PH_mr_0002902	hsa-miR-216b	103.664	130.904	0.0257448	0.0385743	0.336589	0.00170382
PH_mr_0000418	hsa-miR-219-2-3p	144.954	175.297	0.0430323	0.0135761	0.274207	0.000929084
PH_mr_0000446	hsa-miR-22-3p	668.545	451.902	0.117874	0.0256934	-0.565015	0.034963
PH_mr_0002731	hsa-miR-22-5p	114.206	120.659	0.0269454	0.0798505	0.079295	0.283104
PH_mr_0001929	hsa-miR-221-3p	3319.01	2364.23	0.0943996	0.0810982	-0.489379	0.0127244
PH_mr_0000125	hsa-miR-221-5p	106.3	120.659	0.0354382	0.0629837	0.1828	0.0275455
PH_mr_0000499	hsa-miR-222-3p	3291.77	1831.51	0.0474129	0.0555181	-0.845829	0.000124255
PH_mr_0000799	hsa-miR-222-5p	132.655	152.531	0.0704593	0.0267078	0.201427	0.054616
PH_mr_0000195	hsa-miR-224-5p	123.87	129.765	0.026537	0.0438944	0.067081	0.246303
PH_mr_0004211	hsa-miR-2276	205.571	218.552	0.0281435	0.0288485	0.0883402	0.0386647
PH_mr_0004027	hsa-miR-2277-3p	167.795	210.584	0.0548988	0.0363355	0.327695	0.00290584
PH_mr_0004212	hsa-miR-2278	263.553	317.584	0.0312767	0.00548155	0.269045	0.000568926
PH_mr_0004763	hsa-miR-2392	1403.86	1138.29	0.0177544	0.015827	-0.302525	9.61163e-05
PH_mr_0002380	hsa-miR-23a-3p	1106.04	860.549	0.0775972	0.0504366	-0.362078	0.0146489
PH_mr_0000121	hsa-miR-23a-5p	261.796	247.009	0.0245782	0.0738669	-0.0838749	0.96371
PH_mr_0002528	hsa-miR-23b-3p	915.406	837.783	0.0886838	0.0301648	-0.127835	0.118382
PH_mr_0004651	hsa-miR-23c	117.72	133.18	0.0261431	0.0379035	0.178018	0.0187561
PH_mr_0001872	hsa-miR-24-2-5p	108.935	132.042	0.0357287	0.0476159	0.277527	0.00447057
PH_mr_0001874	hsa-miR-24-3p	783.63	676.146	0.0372182	0.0624621	-0.212838	0.010584
PH_mr_0004958	hsa-miR-2467-3p	989.201	1043.81	0.015073	0.00351061	0.0775292	0.0068462
PH_mr_0004862	hsa-miR-2467-5p	106.3	150.255	0.0541266	0.0191135	0.499273	0.000206754
PH_mr_0002920	hsa-miR-25-3p	261.796	241.318	0.100275	0.0483281	-0.117506	0.165132
PH_mr_0001118	hsa-miR-25-5p	167.795	180.988	0.022585	0.0459524	0.109197	0.0388477
PH_mr_0005285	hsa-miR-2681-3p	120.356	162.776	0.0328343	0.0253912	0.435582	0.000239626
PH_mr_0001927	hsa-miR-26a-2-3p	100.15	135.457	0.0347403	0.0507765	0.43567	0.00152073
PH_mr_0000750	hsa-miR-26a-5p	394.45	327.828	0.118584	0.0542194	-0.266904	0.029215
PH_mr_0002048	hsa-miR-26b-3p	119.477	159.361	0.0147059	0.05	0.415563	0.00106665
PH_mr_0000525	hsa-miR-26b-5p	180.094	165.052	0.0454257	0.0447689	-0.125829	0.0419273
PH_mr_0002298	hsa-miR-27a-3p	1365.2	1524.17	0.0904948	0.0284403	0.158912	0.247055
PH_mr_0003212	hsa-miR-27a-5p	115.085	136.595	0.032108	0.0343132	0.24721	0.00219012
PH_mr_0002203	hsa-miR-27b-3p	1034	743.305	0.0492778	0.050536	-0.476217	0.00135331
PH_mr_0002981	hsa-miR-28-3p	123.87	151.393	0.02177	0.0075188	0.289473	7.53288e-05
PH_mr_0001737	hsa-miR-28-5p	160.767	173.02	0.0703657	0.00657895	0.10597	0.361934
PH_mr_0004030	hsa-miR-2861	126.505	142.287	0.0143894	0.0930045	0.169602	0.202867
PH_mr_0002410	hsa-miR-296-3p	212.599	216.276	0.0241907	0.01207	0.0247348	0.0694949
PH_mr_0004804	hsa-miR-2964a-5p	131.776	171.882	0.00766394	0.0500281	0.383328	0.0134458
PH_mr_0001322	hsa-miR-297	180.973	199.201	0.0575127	0.021842	0.138453	0.131502
PH_mr_0002409	hsa-miR-298	216.113	274.328	0.015495	0.0481263	0.344117	0.00218655
PH_mr_0000255	hsa-miR-299-3p	133.533	141.148	0.0361547	0.0309477	0.0800112	0.220618
PH_mr_0002737	hsa-miR-29a-3p	1383.65	1105.28	0.0354544	0.0496735	-0.324066	0.0028927
PH_mr_0003042	hsa-miR-29b-1-5p	108.057	128.627	0.00468122	0.00512441	0.251407	2.01197e-06
PH_mr_0001674	hsa-miR-29b-2-5p	105.421	129.765	0.0302988	0.0819776	0.299742	0.0320294
PH_mr_0000149	hsa-miR-29b-3p	1117.46	903.804	0.101411	0.0578141	-0.306145	0.0355507
PH_mr_0002736	hsa-miR-29c-3p	523.591	414.338	0.0114658	0.0288835	-0.337632	0.000153648
PH_mr_0000683	hsa-miR-300	166.917	218.552	0.0419906	0.031604	0.388849	0.000552067
PH_mr_0001222	hsa-miR-302c-5p	136.169	157.084	0.00983385	0.032597	0.206142	0.00236873
PH_mr_0004941	hsa-miR-3064-3p	204.693	276.605	0.0197525	0.09623	0.434369	0.0377628
PH_mr_0004841	hsa-miR-3064-5p	260.039	291.403	0.0128628	0.0472801	0.164289	0.0238036
PH_mr_0002338	hsa-miR-30a-3p	153.739	158.223	0.0267499	0.0349025	0.0414723	0.231985
PH_mr_0001891	hsa-miR-30a-5p	860.06	735.337	0.0897909	0.0510961	-0.226032	0.0340617
PH_mr_0001970	hsa-miR-30b-3p	197.665	201.478	0.0549634	0.0173254	0.0275667	0.454022
PH_mr_0000770	hsa-miR-30b-5p	323.291	275.467	0.0139953	0.04969	-0.230956	0.00611178
PH_mr_0002420	hsa-miR-30c-1-3p	282.001	234.488	0.0485641	0.0485628	-0.266187	0.0192043
PH_mr_0000705	hsa-miR-30c-2-3p	135.29	146.84	0.028677	0.0238056	0.118183	0.0136799
PH_mr_0002335	hsa-miR-30c-5p	301.329	323.275	0.0371429	0.0316901	0.101425	0.149095
PH_mr_0001893	hsa-miR-30d-5p	809.107	783.145	0.057536	0.0365931	-0.0470502	0.226759
PH_mr_0002352	hsa-miR-30e-3p	125.627	130.904	0.0479452	0.00869565	0.0593611	0.505013
PH_mr_0001890	hsa-miR-30e-5p	519.199	474.668	0.0593879	0.0412099	-0.129368	0.139827
PH_mr_0004076	hsa-miR-3119	300.45	302.786	0.0341734	0.0087257	0.0111723	0.782957
PH_mr_0004229	hsa-miR-3120-3p	135.29	168.467	0.0841546	0.00783733	0.316409	0.0619918
PH_mr_0004638	hsa-miR-3120-5p	178.337	231.073	0.00566956	0.0259808	0.373742	0.000148237
PH_mr_0004077	hsa-miR-3121-3p	202.936	262.946	0.039914	0.0190345	0.373742	0.000356353
PH_mr_0004230	hsa-miR-3122	143.197	147.978	0.0520708	0.137338	0.047382	0.658827
PH_mr_0004231	hsa-miR-3124-5p	123.87	160.499	0.0904803	0.0505708	0.373742	0.00751307
PH_mr_0004233	hsa-miR-3125	245.104	261.807	0.0271577	0.0457357	0.0951111	0.0948362
PH_mr_0004294	hsa-miR-3126-3p	114.206	161.638	0.0500568	0.137205	0.501122	0.0433551
PH_mr_0004234	hsa-miR-3126-5p	224.02	252.701	0.0475247	0.0198132	0.173805	0.0150504
PH_mr_0004235	hsa-miR-3127-5p	284.637	334.658	0.0294749	0.0450562	0.233565	0.00376239
PH_mr_0004078	hsa-miR-3128	105.421	142.287	0.0253181	0.0200793	0.432636	8.54598e-05
PH_mr_0004236	hsa-miR-3130-3p	147.589	166.191	0.0034298	0.0421959	0.17125	0.0369367
PH_mr_0004034	hsa-miR-3130-5p	136.169	171.882	0.0432639	0.0226412	0.336023	0.000965082
PH_mr_0004035	hsa-miR-3131	471.759	457.594	0.0119078	0.00746269	-0.0439842	0.0442095
PH_mr_0004237	hsa-miR-3132	422.563	429.136	0.0434591	0.0181843	0.02227	0.278953
PH_mr_0004079	hsa-miR-3133	106.3	150.255	0.0268625	0.0650389	0.499273	0.00132056
PH_mr_0004080	hsa-miR-3134	101.029	143.425	0.0753237	0.0403005	0.505532	0.00184188
PH_mr_0004239	hsa-miR-3135a	156.375	186.68	0.0422451	0.0182927	0.255561	0.00203811
PH_mr_0004526	hsa-miR-3135b	3246.09	3033.55	0.0296846	0.0418441	-0.0976965	0.102642
PH_mr_0004036	hsa-miR-3137	225.777	257.254	0.0247591	0.0575214	0.188297	0.0270619
PH_mr_0004243	hsa-miR-3138	1246.6	886.73	0.0224927	0.0584452	-0.491437	0.000402987
PH_mr_0004246	hsa-miR-3141	2039.9	1508.24	0.0509647	0.0385024	-0.435633	0.00127271
PH_mr_0004081	hsa-miR-3144-5p	156.375	186.68	0.0170992	0.0350282	0.255561	0.00234199
PH_mr_0004083	hsa-miR-3145-3p	98.393	132.042	0.0136793	0.0131306	0.424368	1.10804e-05
PH_mr_0005148	hsa-miR-3145-5p	479.666	810.464	0.0610146	0.00922284	0.756719	5.36392e-05
PH_mr_0004084	hsa-miR-3146	243.347	323.275	0.0135859	0.0282465	0.409747	0.000174138
PH_mr_0004037	hsa-miR-3147	891.687	860.549	0.0252672	0.0189139	-0.0512792	0.031904
PH_mr_0004252	hsa-miR-3148	111.571	153.669	0.0179953	0.0530303	0.461873	0.00138729
PH_mr_0004085	hsa-miR-3149	280.244	323.275	0.0750999	0.0204638	0.206077	0.0241968
PH_mr_0004253	hsa-miR-3150a-3p	119.477	142.287	0.0267078	0.0122529	0.252064	0.00036531
PH_mr_0004639	hsa-miR-3150a-5p	111.571	146.84	0.0576888	0.0251792	0.396285	0.00109583
PH_mr_0004900	hsa-miR-3150b-3p	178.337	201.478	0.0347139	0.0428968	0.176012	0.0208727
PH_mr_0004686	hsa-miR-3150b-5p	129.141	179.85	0.0309633	0.0411502	0.477851	0.000669565
PH_mr_0004254	hsa-miR-3151	303.086	292.541	0.0354326	0.046115	-0.0510856	0.113405
PH_mr_0004086	hsa-miR-3152-3p	134.412	180.988	0.0274505	0.0283007	0.429237	0.000188827
PH_mr_0004255	hsa-miR-3153	138.804	160.499	0.0478348	0.0429281	0.209513	0.0175729
PH_mr_0004257	hsa-miR-3154	632.526	604.433	0.0225817	0.0236931	-0.0655427	0.0202521
PH_mr_0004258	hsa-miR-3155a,hsa-miR-3155b	130.019	144.563	0.0103444	0.0994442	0.152974	0.237371
PH_mr_0004259	hsa-miR-3156-5p	195.029	210.584	0.0157459	0.0175021	0.110708	0.00454078
PH_mr_0004261	hsa-miR-3158-3p	117.72	144.563	0.0187341	0.0710477	0.296338	0.00943434
PH_mr_0004641	hsa-miR-3158-5p	173.066	199.201	0.0444441	0.0641525	0.202902	0.0325495
PH_mr_0004262	hsa-miR-3159	123.87	152.531	0.0146941	0.0374649	0.30028	0.00172918
PH_mr_0004263	hsa-miR-3160-3p	141.44	199.201	0.0517661	0.0360983	0.494037	0.000544622
PH_mr_0004642	hsa-miR-3160-5p	137.047	176.435	0.0170694	0.0227062	0.364465	0.000116911
PH_mr_0004264	hsa-miR-3161	132.655	157.084	0.0151602	0.0263179	0.243862	0.00111513
PH_mr_0004601	hsa-miR-3162-3p	674.695	1046.09	0.0508491	0.0278671	0.632701	0.000157382
PH_mr_0004265	hsa-miR-3162-5p	1000.62	876.485	0.0205723	0.0200278	-0.191095	0.000828717
PH_mr_0004087	hsa-miR-3163	140.561	182.127	0.0190148	0.0598308	0.373742	0.00266508
PH_mr_0004267	hsa-miR-3165	147.589	193.51	0.0335142	0.0179007	0.390816	0.000210382
PH_mr_0004271	hsa-miR-3170	139.683	157.084	0.0557814	0.0351512	0.169384	0.0403083
PH_mr_0004273	hsa-miR-3173-3p	180.973	201.478	0.019399	0.0264505	0.154847	0.00543721
PH_mr_0004643	hsa-miR-3173-5p	226.655	323.275	0.0622094	0.0164175	0.512262	0.000351617
PH_mr_0004275	hsa-miR-3174	167.795	217.414	0.0330423	0.0547198	0.373742	0.00332762
PH_mr_0004276	hsa-miR-3175	701.05	687.529	0.0726817	0.0545304	-0.0280978	0.77379
PH_mr_0004277	hsa-miR-3176	422.563	350.594	0.0467456	0.0456734	-0.269364	0.0122939
PH_mr_0004039	hsa-miR-3177-3p	216.113	247.009	0.0286289	0.0256963	0.192779	0.00340257
PH_mr_0004501	hsa-miR-3177-5p	106.3	133.18	0.029104	0.0409753	0.325244	0.00212333
PH_mr_0004040	hsa-miR-3178	715.106	775.177	0.0251971	0.0796377	0.116368	0.260962
PH_mr_0004091	hsa-miR-3179	115.963	140.01	0.0349815	0.0457005	0.271863	0.00296649
PH_mr_0004042	hsa-miR-3180,hsa-miR-3180-3p	303.086	262.946	0.0806444	0.0653275	-0.204961	0.070323
PH_mr_0004041	hsa-miR-3180-5p	417.292	571.423	0.0222271	0.0197372	0.453502	5.52533e-05
PH_mr_0004092	hsa-miR-3182	1075.29	1009.67	0.0267609	0.0195692	-0.0908552	0.015258
PH_mr_0008024	hsa-miR-3184-3p	978.659	1614.1	0.0203213	0.0069347	0.721851	1.05283e-06
PH_mr_0004045	hsa-miR-3184-5p	140.561	157.084	0.0219247	0.0351512	0.160339	0.00474875
PH_mr_0004046	hsa-miR-3185	382.151	322.137	0.0325354	0.0662794	-0.246471	0.0316368
PH_mr_0004281	hsa-miR-3186-3p	128.262	136.595	0.0620539	0.0789838	0.0908084	0.296017
PH_mr_0004047	hsa-miR-3187-3p	188.001	203.754	0.00934579	0.0295236	0.116091	0.0257335
PH_mr_0004502	hsa-miR-3187-5p	186.244	203.754	0.00721665	0.0254246	0.129638	0.00265228
PH_mr_0004048	hsa-miR-3188	109.814	135.457	0.0201867	0.0128005	0.302776	8.48418e-05
PH_mr_0004282	hsa-miR-3189-3p	126.505	138.872	0.07741	0.0370623	0.134555	0.0609684
PH_mr_0004503	hsa-miR-3189-5p	332.076	394.987	0.00698087	0.0101304	0.250292	2.08358e-05
PH_mr_0004283	hsa-miR-3190-3p	356.675	338.073	0.0216438	0.0218825	-0.0772744	0.0584157
PH_mr_0008177	hsa-miR-3190-5p	118.599	154.808	0.0354436	0.0220588	0.38439	0.000264305
PH_mr_0004049	hsa-miR-3191-3p	369.852	383.605	0.0320993	0.0601145	0.0526707	0.683951
PH_mr_0008045	hsa-miR-3191-5p	112.449	157.084	0.0508329	0.0247436	0.482267	0.000335294
PH_mr_0004285	hsa-miR-3192	324.17	365.392	0.0930346	0.0340963	0.172695	0.0445836
PH_mr_0004050	hsa-miR-3194-5p	525.348	549.795	0.0702116	0.045533	0.0656201	0.358374
PH_mr_0004051	hsa-miR-3195	122.991	176.435	0.0623254	0.0420526	0.520584	0.00068828
PH_mr_0004052	hsa-miR-3196	4881	3637.98	0.0247718	0.0242035	-0.424037	0.000150463
PH_mr_0004053	hsa-miR-3197	420.806	449.625	0.0346858	0.0222962	0.0955694	0.138271
PH_mr_0004287	hsa-miR-3198	333.833	351.732	0.0335277	0.0172362	0.0753498	0.0727861
PH_mr_0004288	hsa-miR-3199	108.935	133.18	0.0301268	0.0433656	0.289911	0.00331935
PH_mr_0000117	hsa-miR-32-3p	186.244	217.414	0.0432294	0.0479771	0.223251	0.00732473
PH_mr_0004644	hsa-miR-3200-5p	100.15	125.212	0.0438596	0.010434	0.322212	0.000618776
PH_mr_0004094	hsa-miR-3201	115.085	162.776	0.0452233	0.00803736	0.500191	7.04714e-05
PH_mr_0004292	hsa-miR-3202	200.3	240.18	0.0768772	0.0165746	0.261952	0.0144347
PH_mr_0002259	hsa-miR-320a	485.815	320.998	0.0224237	0.0455804	-0.597842	0.000125781
PH_mr_0003385	hsa-miR-320b	472.638	364.254	0.0465372	0.0391137	-0.375792	0.00149391
PH_mr_0000512	hsa-miR-320c	383.908	264.084	0.0814186	0.0420238	-0.539766	0.00208457
PH_mr_0003012	hsa-miR-320d	335.59	268.637	0.10565	0.0275533	-0.321043	0.0175928
PH_mr_0004130	hsa-miR-320e	320.656	229.935	0.0355865	0.0222862	-0.479799	0.000230682
PH_mr_0002293	hsa-miR-323a-5p	264.431	244.733	0.0553418	0.0260176	-0.111684	0.207291
PH_mr_0001548	hsa-miR-323b-5p	130.898	137.733	0.0139087	0.0731209	0.0734371	0.116187
PH_mr_0001389	hsa-miR-324-3p	166.038	183.265	0.0151403	0.0282875	0.142417	0.00724616
PH_mr_0000477	hsa-miR-324-5p	113.328	141.148	0.0203519	0.0487508	0.316711	0.00255062
PH_mr_0002382	hsa-miR-328	255.646	339.211	0.0358746	0.0376372	0.408036	0.00120005
PH_mr_0001820	hsa-miR-330-3p	118.599	142.287	0.0333196	0.00463115	0.262711	0.000578075
PH_mr_0002271	hsa-miR-330-5p	130.898	173.02	0.0102748	0.0689727	0.402501	0.0304364
PH_mr_0003370	hsa-miR-331-3p	138.804	161.638	0.0808704	0.0161121	0.219709	0.0557185
PH_mr_0002535	hsa-miR-335-3p	101.029	133.18	0.0306269	0.0471844	0.398617	0.00117635
PH_mr_0001177	hsa-miR-338-5p	121.234	124.074	0.0478645	0.0476712	0.0334022	0.280829
PH_mr_0003482	hsa-miR-339-3p	159.889	204.893	0.0472044	0.0146174	0.357801	0.000547025
PH_mr_0003158	hsa-miR-339-5p	191.515	240.18	0.0240523	0.01248	0.326657	0.000114357
PH_mr_0000549	hsa-miR-342-3p	103.664	133.18	0.0506582	0.0533576	0.361464	0.00482953
PH_mr_0002883	hsa-miR-342-5p	118.599	137.733	0.0354436	0.0354382	0.21579	0.00360096
PH_mr_0008018	hsa-miR-345-3p	132.655	155.946	0.0577345	0.0279749	0.23337	0.0104712
PH_mr_0002052	hsa-miR-345-5p	174.823	233.35	0.040201	0.0555672	0.416598	0.00306414
PH_mr_0002220	hsa-miR-346	107.178	137.733	0.0306141	0.0546453	0.361868	0.00406614
PH_mr_0000352	hsa-miR-34a-5p	146.711	173.02	0.0650807	0.0687268	0.237966	0.0914622
PH_mr_0001007	hsa-miR-34b-3p	108.057	158.223	0.0123853	0.0109631	0.550169	2.42254e-06
PH_mr_0001533	hsa-miR-34c-3p	151.982	182.127	0.00334373	0.00625	0.261042	1.86628e-06
PH_mr_0002170	hsa-miR-34c-5p	107.178	121.797	0.0472541	0.0244977	0.184472	0.00691593
PH_mr_0008121	hsa-miR-3529-3p	141.44	212.861	0.0409323	0.0140731	0.58972	4.79756e-05
PH_mr_0004944	hsa-miR-3591-3p	142.318	194.648	0.0464261	0.0593307	0.451745	0.00258852
PH_mr_0005262	hsa-miR-3591-5p	107.178	135.457	0.115039	0.0173955	0.337823	0.0294392
PH_mr_0004645	hsa-miR-3605-5p	243.347	290.265	0.0652122	0.0646026	0.254354	0.0601209
PH_mr_0005109	hsa-miR-3607-3p	156.375	159.361	0.0588584	0.06415	0.027292	0.670049
PH_mr_0004646	hsa-miR-3607-5p	320.656	264.084	0.0500852	0.0273967	-0.280029	0.00720735
PH_mr_0004647	hsa-miR-3609	127.384	149.116	0.0708725	0.0568129	0.227256	0.0404794
PH_mr_0000119	hsa-miR-361-3p	97.5145	136.595	0.0582361	0.00833333	0.486217	0.00046379
PH_mr_0002569	hsa-miR-361-5p	124.748	142.287	0.03183	0.016565	0.18978	0.00222117
PH_mr_0004648	hsa-miR-3610	136.169	152.531	0.0748868	0.0461321	0.163707	0.0407339
PH_mr_0004649	hsa-miR-3612	119.477	151.393	0.034641	0.053883	0.341562	0.0032933
PH_mr_0004884	hsa-miR-3613-3p	252.132	369.945	0.0302162	0.0276031	0.553131	9.19424e-05
PH_mr_0004650	hsa-miR-3614-5p	149.347	174.159	0.041925	0.0268238	0.221739	0.010716
PH_mr_0004886	hsa-miR-3616-3p	93.1219	147.978	0.198863	0.0838089	0.66819	0.0407189
PH_mr_0008656	hsa-miR-3617-3p	216.113	299.371	0.0335465	0.0588037	0.470147	0.00144233
PH_mr_0004602	hsa-miR-3619-3p	312.749	394.987	0.0113737	0.0159993	0.336801	3.67452e-05
PH_mr_0004505	hsa-miR-3619-5p	270.581	283.435	0.0438437	0.00612644	0.0669578	0.227775
PH_mr_0004506	hsa-miR-3620-3p	991.837	1175.86	0.0171047	0.0209522	0.245537	0.000387574
PH_mr_0008610	hsa-miR-3620-5p	2558.22	2027.3	0.0353952	0.0466371	-0.33558	0.00214652
PH_mr_0004507	hsa-miR-3621	1987.19	1351.15	0.00973212	0.0388039	-0.556537	4.62485e-05
PH_mr_0004887	hsa-miR-3622a-3p	987.444	1258.95	0.00359347	0.0267649	0.350452	0.00450142
PH_mr_0004508	hsa-miR-3622a-5p	241.59	251.563	0.00843874	0.0621306	0.0583571	0.724961
PH_mr_0004888	hsa-miR-3622b-3p	157.253	186.68	0.0343908	0.0385746	0.247479	0.00302791
PH_mr_0004652	hsa-miR-3622b-5p	636.04	643.135	0.0290113	0.03294	0.0160035	0.747073
PH_mr_0000129	hsa-miR-363-5p	2161.13	2364.23	0.0132334	0.0189963	0.129585	0.00188305
PH_mr_0004653	hsa-miR-3646	344.375	430.275	0.0648495	0.00701791	0.321275	0.015475
PH_mr_0004509	hsa-miR-3648	186.244	204.893	0.0170879	0.008502	0.137675	0.000782475
PH_mr_0004654	hsa-miR-3651	261.796	260.669	0.0226643	0.0287607	-0.00622235	0.478228
PH_mr_0004655	hsa-miR-3652	605.293	622.646	0.0142325	0.0267207	0.0407792	0.300909
PH_mr_0005159	hsa-miR-3653	125.627	140.01	0.034965	0.056796	0.156386	0.045239
PH_mr_0004656	hsa-miR-3654	131.776	186.68	0.0632221	0.053111	0.502476	0.00209424
PH_mr_0004510	hsa-miR-3656	3415.64	2243.57	0.0221312	0.0536024	-0.606358	0.000121379
PH_mr_0004659	hsa-miR-3659	101.907	136.595	0.0178429	0.0432438	0.422652	0.000768762
PH_mr_0008176	hsa-miR-365a-5p	321.534	319.86	0.0218064	0.03285	-0.00753114	0.331193
PH_mr_0004153	hsa-miR-365b-5p	282.88	264.084	0.0181177	0.0280852	-0.0991935	0.0350181
PH_mr_0004660	hsa-miR-3660	139.683	183.265	0.0131474	0.0165359	0.391776	2.95288e-05
PH_mr_0004661	hsa-miR-3661	210.842	215.137	0.0238584	0.0264262	0.0290942	0.514014
PH_mr_0005162	hsa-miR-3662	217.87	250.424	0.0601178	0.057063	0.200906	0.0157759
PH_mr_0004603	hsa-miR-3663-3p	456.825	503.125	0.029384	0.0599651	0.139277	0.0441837
PH_mr_0004511	hsa-miR-3663-5p	172.188	212.861	0.0398857	0.0110924	0.305927	0.000800453
PH_mr_0004512	hsa-miR-3665	2588.97	1790.53	0.024492	0.02964	-0.531986	6.61116e-05
PH_mr_0004663	hsa-miR-3666	101.907	140.01	0.0562514	0.063249	0.458276	0.00486968
PH_mr_0004889	hsa-miR-3667-3p	89.6079	114.968	0.00567886	0.00569754	0.359529	6.87936e-07
PH_mr_0004664	hsa-miR-3667-5p	108.935	128.627	0.0168784	0.0448828	0.239725	0.00350894
PH_mr_0004665	hsa-miR-3670	104.543	132.042	0.0706173	0.0172414	0.336906	0.00209335
PH_mr_0004890	hsa-miR-3675-3p	128.262	178.712	0.0262305	0.0344942	0.478539	0.000178812
PH_mr_0004667	hsa-miR-3676-3p	482.301	185.542	0.0222096	0.0215895	-1.37819	1.49158e-06
PH_mr_0008170	hsa-miR-3676-5p	8349.35	8005.61	0.0169667	0.0380272	-0.0606522	0.180348
PH_mr_0004513	hsa-miR-3677-5p	134.412	158.223	0.0425808	0.028777	0.235296	0.00565706
PH_mr_0004669	hsa-miR-3679-5p	1653.35	1315.87	0.010339	0.00869797	-0.329383	1.02558e-05
PH_mr_0004893	hsa-miR-3680-3p	233.683	290.265	0.0331361	0.0429232	0.312813	0.00274365
PH_mr_0005291	hsa-miR-3682-3p	551.704	574.838	0.0288754	0.0196192	0.0592612	0.211055
PH_mr_0005171	hsa-miR-3686	106.3	153.669	0.0785203	0.0300852	0.531695	0.000826296
PH_mr_0004514	hsa-miR-3687	133.533	140.01	0.0153279	0.0124527	0.0683294	0.00922834
PH_mr_0004896	hsa-miR-3689a-3p	122.991	126.35	0.0752902	0.103979	0.0388752	0.215741
PH_mr_0004742	hsa-miR-3689b-3p,hsa-miR-3689c	130.898	160.499	0.0473513	0.0225847	0.294125	0.0015651
PH_mr_0004744	hsa-miR-3689f	109.814	132.042	0.008	0.0730257	0.265939	0.052112
PH_mr_0004675	hsa-miR-3690	108.935	151.393	0.0390466	0.00433013	0.474829	0.00315001
PH_mr_0004897	hsa-miR-3691-3p	177.459	264.084	0.029672	0.0108319	0.573512	1.75795e-05
PH_mr_0004676	hsa-miR-3691-5p	206.45	218.552	0.0214789	0.0218357	0.0821879	0.0405354
PH_mr_0004677	hsa-miR-3692-5p	139.683	152.531	0.0264059	0.0261431	0.126949	0.010009
PH_mr_0001396	hsa-miR-370	321.534	311.892	0.0111131	0.0425625	-0.0439254	0.629743
PH_mr_0004515	hsa-miR-3714	137.926	176.435	0.0290036	0.0241656	0.355246	0.000314588
PH_mr_0000395	hsa-miR-371a-3p	103.664	136.595	0.0394915	0.0421778	0.39799	0.00167621
PH_mr_0000873	hsa-miR-371a-5p	184.487	183.265	0.0209562	0.0218582	-0.00958626	0.963459
PH_mr_0004850	hsa-miR-371b-5p	119.477	121.797	0.034641	0.00934579	0.0277465	0.127805
PH_mr_0000102	hsa-miR-373-5p	197.665	219.69	0.0337046	0.0217217	0.152418	0.0104637
PH_mr_0001189	hsa-miR-374a-5p	120.356	135.457	0.0145985	0.024603	0.170528	0.00357247
PH_mr_0001188	hsa-miR-374b-5p	108.935	132.042	0.0487508	0.0273967	0.277527	0.00333523
PH_mr_0001542	hsa-miR-378a-3p	180.094	180.988	0.0341463	0.0270739	0.00714523	0.525295
PH_mr_0004238	hsa-miR-378b	174.823	219.69	0.016046	0.0370153	0.329575	0.00103227
PH_mr_0004304	hsa-miR-378c	180.973	204.893	0.0281254	0.0179919	0.179095	0.00505199
PH_mr_0004965	hsa-miR-378d	114.206	132.042	0.0652214	0.0132063	0.209356	0.0203545
PH_mr_0004703	hsa-miR-378e	125.627	126.35	0.027972	0.0963199	0.00828691	0.380982
PH_mr_0004707	hsa-miR-378f	115.085	140.01	0.069513	0.0487805	0.282834	0.0212959
PH_mr_0004712	hsa-miR-378g	218.749	248.148	0.0348585	0.0407374	0.181925	0.0217641
PH_mr_0004736	hsa-miR-378h	103.664	119.521	0.0805628	0.0614615	0.205345	0.0267816
PH_mr_0004782	hsa-miR-378i	165.16	159.361	0.0607104	0.0818134	-0.0515635	0.992513
PH_mr_0008685	hsa-miR-378j	113.328	134.319	0.035046	0.0269376	0.245158	0.00184995
PH_mr_0004516	hsa-miR-3907	512.171	590.774	0.0386187	0.0117883	0.205981	0.00335769
PH_mr_0005173	hsa-miR-3908	111.571	133.18	0.0286155	0.021571	0.255422	0.000856039
PH_mr_0004995	hsa-miR-3910	93.1219	138.872	0.0343386	0.0616895	0.576559	0.000923336
PH_mr_0004680	hsa-miR-3911	204.693	231.073	0.0344135	0.0130978	0.174892	0.00796762
PH_mr_0004899	hsa-miR-3913-3p	236.319	324.413	0.0781827	0.0382793	0.457098	0.00257149
PH_mr_0005176	hsa-miR-3914	208.207	299.371	0.0160876	0.0580383	0.523918	0.000705691
PH_mr_0004682	hsa-miR-3916	183.608	247.009	0.0461736	0.0394349	0.427934	0.00186905
PH_mr_0004683	hsa-miR-3917	227.534	234.488	0.0481125	0.0535362	0.0434346	0.182894
PH_mr_0004684	hsa-miR-3918	380.394	391.573	0.0193493	0.0456628	0.0417839	0.661231
PH_mr_0004685	hsa-miR-3919	105.421	138.872	0.0996212	0.147997	0.397589	0.1683
PH_mr_0004517	hsa-miR-3922-5p	156.375	184.403	0.00856556	0.00715723	0.237859	1.55034e-05
PH_mr_0004688	hsa-miR-3925-5p	149.347	193.51	0.0446736	0.00588235	0.373742	0.000316341
PH_mr_0004689	hsa-miR-3926	186.244	225.382	0.0657786	0.0236685	0.275179	0.00461945
PH_mr_0004691	hsa-miR-3928	225.777	244.733	0.0235151	0.0266543	0.116311	0.0216861
PH_mr_0004692	hsa-miR-3929	128.262	158.223	0.0376372	0.0302421	0.302859	0.00197315
PH_mr_0004693	hsa-miR-3934-5p	540.283	582.806	0.0689033	0.0389252	0.1093	0.125704
PH_mr_0004694	hsa-miR-3935	245.104	292.541	0.0232657	0.0602178	0.255246	0.0120934
PH_mr_0004695	hsa-miR-3936	178.337	210.584	0.0198435	0.00621921	0.239788	0.000120311
PH_mr_0004518	hsa-miR-3937	240.711	229.935	0.0348574	0.0401243	-0.0660782	0.241789
PH_mr_0004697	hsa-miR-3939	122.991	145.701	0.0203771	0.025378	0.244459	0.0015494
PH_mr_0004605	hsa-miR-3940-3p	591.236	727.369	0.0272225	0.0237809	0.298952	0.000470863
PH_mr_0004519	hsa-miR-3940-5p	3557.96	2215.12	0.0255728	0.0216829	-0.683668	2.24151e-05
PH_mr_0004606	hsa-miR-3944-3p	213.478	239.041	0.047405	0.0240441	0.163175	0.020087
PH_mr_0004521	hsa-miR-3944-5p	203.814	261.807	0.031411	0.0348553	0.361251	0.000787586
PH_mr_0004698	hsa-miR-3945	198.543	193.51	0.0536598	0.018762	-0.0370456	0.965567
PH_mr_0004545	hsa-miR-3960	8619.93	6570.22	0.0470073	0.0391387	-0.391734	0.00161799
PH_mr_0004546	hsa-miR-3972	1002.38	1334.08	0.0211094	0.0349012	0.412416	0.000276376
PH_mr_0005234	hsa-miR-3976	367.217	330.105	0.0300259	0.00716169	-0.153708	0.00315896
PH_mr_0002279	hsa-miR-422a	183.608	193.51	0.019794	0.0617507	0.0757742	0.130458
PH_mr_0003163	hsa-miR-423-3p	258.282	292.541	0.020549	0.053617	0.179695	0.0148576
PH_mr_0000863	hsa-miR-423-5p	1028.73	936.815	0.00599315	0.0207735	-0.135034	0.00220873
PH_mr_0003339	hsa-miR-424-5p	119.477	141.148	0.0257595	0.043373	0.240476	0.00810883
PH_mr_0002299	hsa-miR-425-3p	103.664	127.489	0.0381063	0.0534298	0.298454	0.00958213
PH_mr_0002876	hsa-miR-425-5p	190.636	175.297	0.0122488	0.0163771	-0.121022	0.0022303
PH_mr_0004105	hsa-miR-4251	160.767	202.616	0.0336336	0.0459954	0.333776	0.00162135
PH_mr_0004320	hsa-miR-4252	212.599	261.807	0.00718693	0.0765127	0.300369	0.050376
PH_mr_0004318	hsa-miR-4253	168.674	170.744	0.0213082	0.0280045	0.0175986	0.48896
PH_mr_0004319	hsa-miR-4254	441.011	662.486	0.0620469	0.0186453	0.587074	0.000272766
PH_mr_0004314	hsa-miR-4257	296.057	294.818	0.0119688	0.0220968	-0.00605411	0.43175
PH_mr_0004315	hsa-miR-4258	781.873	935.676	0.011931	0.0347298	0.259075	0.00138454
PH_mr_0004316	hsa-miR-4259	528.862	474.668	0.0785782	0.0372154	-0.155974	0.0680448
PH_mr_0004106	hsa-miR-4261	227.534	250.424	0.0169607	0.00523278	0.138294	0.000406677
PH_mr_0004323	hsa-miR-4265	316.263	318.722	0.0786309	0.0339565	0.0111723	0.259636
PH_mr_0004324	hsa-miR-4267	114.206	143.425	0.0500568	0.06706	0.328654	0.00767737
PH_mr_0004058	hsa-miR-4269	115.085	137.733	0.0352506	0.0573612	0.259183	0.0143753
PH_mr_0004327	hsa-miR-4270	1496.1	1199.76	0.0109069	0.0544956	-0.318461	0.00102099
PH_mr_0004328	hsa-miR-4271	707.2	656.795	0.0124842	0.0456999	-0.106675	0.11686
PH_mr_0004110	hsa-miR-4273	110.692	143.425	0.0542636	0.0727843	0.373742	0.0146364
PH_mr_0004329	hsa-miR-4274	137.926	158.223	0.0206502	0.0309142	0.198063	0.00196823
PH_mr_0004111	hsa-miR-4276	119.477	161.638	0.0437609	0.0224271	0.436027	0.000391446
PH_mr_0004331	hsa-miR-4278	146.711	170.744	0.0428245	0.0249622	0.218857	0.00345242
PH_mr_0004144	hsa-miR-4279	122.991	149.116	0.0903098	0.0497939	0.277882	0.0193973
PH_mr_0004332	hsa-miR-4280	104.543	138.872	0.0420168	0.075412	0.409662	0.00473532
PH_mr_0004059	hsa-miR-4281	522.713	501.987	0.0394597	0.0237814	-0.0583686	0.13204
PH_mr_0004334	hsa-miR-4283	146.711	151.393	0.0204976	0.0747648	0.0453205	0.238791
PH_mr_0004335	hsa-miR-4284	31418.1	26068	0.0330311	0.0461194	-0.269315	0.00307933
PH_mr_0004336	hsa-miR-4286	17286.4	15792.7	0.035537	0.0368554	-0.130384	0.0484361
PH_mr_0004114	hsa-miR-4288	167.795	203.754	0.0109369	0.0419435	0.280129	0.00175318
PH_mr_0004338	hsa-miR-4289	115.963	146.84	0.0480384	0.0505679	0.340576	0.00374057
PH_mr_0004339	hsa-miR-4290	397.086	616.954	0.0569174	0.024913	0.635712	0.000134807
PH_mr_0004096	hsa-miR-4293	167.795	202.616	0.0515246	0.0247665	0.272047	0.00903195
PH_mr_0004097	hsa-miR-4294	1251.88	1178.13	0.0182	0.00757541	-0.0875888	0.00334966
PH_mr_0004095	hsa-miR-4295	101.029	146.84	0.0546382	0.0281684	0.53948	0.000464887
PH_mr_0004303	hsa-miR-4296	238.076	315.307	0.0537625	0.0440886	0.405336	0.00269903
PH_mr_0004131	hsa-miR-4297	110.692	142.287	0.00793651	0.0449013	0.362247	0.0128597
PH_mr_0004306	hsa-miR-4298	1890.55	1739.31	0.0230522	0.0402274	-0.120291	0.0304996
PH_mr_0004305	hsa-miR-4299	176.58	186.68	0.0482058	0.0564461	0.0802427	0.0954906
PH_mr_0004132	hsa-miR-4300	128.262	152.531	0.0425368	0.0526783	0.250007	0.00924566
PH_mr_0004308	hsa-miR-4302	122.991	151.393	0.0357812	0.0432962	0.299742	0.00460199
PH_mr_0004307	hsa-miR-4304	170.431	198.063	0.0166845	0.0405217	0.216773	0.00459706
PH_mr_0004099	hsa-miR-4305	292.543	404.094	0.0421106	0.0609183	0.466039	0.00155147
PH_mr_0004134	hsa-miR-4306	150.225	170.744	0.0263186	0.0466667	0.184709	0.0170039
PH_mr_0004100	hsa-miR-4307	118.599	160.499	0.0305379	0.0292506	0.436478	0.000257185
PH_mr_0004101	hsa-miR-4308	101.907	152.531	0.0354829	0.099799	0.581851	0.00809116
PH_mr_0000651	hsa-miR-431-3p	108.935	136.595	0.0419961	0.0376533	0.326437	0.00203292
PH_mr_0004136	hsa-miR-4311	137.047	150.255	0.0245309	0.0681818	0.132734	0.0777258
PH_mr_0004309	hsa-miR-4312	183.608	253.839	0.0111207	0.0239435	0.467283	4.67644e-05
PH_mr_0004055	hsa-miR-4313	361.067	473.53	0.00507311	0.0499902	0.391188	0.0127904
PH_mr_0004102	hsa-miR-4314	701.929	697.773	0.0374997	0.0447128	-0.00856605	0.676161
PH_mr_0004311	hsa-miR-4316	131.776	154.808	0.028677	0.0513934	0.232387	0.0125962
PH_mr_0004103	hsa-miR-4318	122.991	143.425	0.0325005	0.0517751	0.221739	0.0169591
PH_mr_0004312	hsa-miR-4319	110.692	151.393	0.0413399	0.0239297	0.451745	0.000290732
PH_mr_0001369	hsa-miR-432-5p	153.739	165.052	0.0239731	0.0690401	0.10244	0.102498
PH_mr_0004057	hsa-miR-4321	133.533	175.297	0.033467	0.0488431	0.392601	0.00196162
PH_mr_0004056	hsa-miR-4322	212.599	215.137	0.0148377	0.0719691	0.0171216	0.33478
PH_mr_0004313	hsa-miR-4323	3030.86	4401.78	0.0358106	0.043765	0.538361	0.000468651
PH_mr_0004104	hsa-miR-4324	527.984	620.369	0.0571632	0.0477078	0.232634	0.0311072
PH_mr_0004322	hsa-miR-4327	295.179	276.605	0.014135	0.0649494	-0.0937625	0.134244
PH_mr_0004146	hsa-miR-4329	106.3	137.733	0.0208559	0.0207413	0.373742	0.000104604
PH_mr_0004704	hsa-miR-4417	130.019	124.074	0.0378759	0.0562612	-0.0675267	0.605295
PH_mr_0004706	hsa-miR-4419a	295.179	319.86	0.040346	0.0250551	0.115851	0.0582773
PH_mr_0005219	hsa-miR-4419b	1776.34	1877.04	0.0330459	0.0245156	0.0795508	0.22659
PH_mr_0004709	hsa-miR-4421	118.599	152.531	0.0597471	0.0379182	0.363016	0.00324605
PH_mr_0004710	hsa-miR-4422	115.085	143.425	0.0131216	0.0689007	0.317599	0.031578
PH_mr_0004902	hsa-miR-4423-3p	223.141	348.317	0.0669291	0.018136	0.642446	0.000174964
PH_mr_0004713	hsa-miR-4425	154.618	187.818	0.0326171	0.00697002	0.280633	0.000287683
PH_mr_0004714	hsa-miR-4428	967.238	1085.93	0.0130112	0.0215794	0.166989	0.00205005
PH_mr_0004715	hsa-miR-4429	639.554	473.53	0.00956934	0.0224942	-0.433613	1.77794e-05
PH_mr_0004716	hsa-miR-4430	688.751	622.646	0.0223589	0.0216725	-0.14557	0.00551378
PH_mr_0004719	hsa-miR-4433-3p	477.03	401.817	0.0336732	0.0186857	-0.247542	0.00170347
PH_mr_0008008	hsa-miR-4433-5p	390.058	498.572	0.0484483	0.0264735	0.354114	0.00115681
PH_mr_0004720	hsa-miR-4435	220.506	257.254	0.0235635	0.022573	0.222378	0.000855153
PH_mr_0004721	hsa-miR-4436a	327.684	382.466	0.0318161	0.0364729	0.223028	0.00556145
PH_mr_0004956	hsa-miR-4436b-3p	443.647	549.795	0.0899626	0.00951023	0.309482	0.0709554
PH_mr_0004595	hsa-miR-4436b-5p	491.965	620.369	0.0306095	0.0425883	0.334572	0.00254024
PH_mr_0004722	hsa-miR-4437	175.702	192.371	0.0131629	0.0472739	0.130766	0.0383032
PH_mr_0005194	hsa-miR-4438	151.982	212.861	0.0407569	0.0330585	0.486009	0.000410799
PH_mr_0004523	hsa-miR-4440	510.414	534.997	0.0400272	0.0262188	0.067865	0.18355
PH_mr_0004724	hsa-miR-4442	246.861	268.637	0.0562709	0.012319	0.121959	0.138319
PH_mr_0004725	hsa-miR-4443	22631.3	20790.9	0.0286785	0.0523311	-0.122364	0.0988033
PH_mr_0004726	hsa-miR-4444	116.842	144.563	0.037594	0.040835	0.307145	0.00342136
PH_mr_0004903	hsa-miR-4445-3p	170.431	268.637	0.0499942	0.0276085	0.656473	0.000132374
PH_mr_0004607	hsa-miR-4446-3p	968.117	811.602	0.0328748	0.035246	-0.254408	0.00358521
PH_mr_0004728	hsa-miR-4446-5p	101.907	143.425	0.047343	0.0614286	0.493041	0.00238203
PH_mr_0004729	hsa-miR-4447	298.693	256.116	0.00294118	0.0302542	-0.221867	0.0132029
PH_mr_0004730	hsa-miR-4448	8442.47	6852.52	0.0171147	0.027956	-0.301031	0.000346394
PH_mr_0004524	hsa-miR-4449	127.384	135.457	0.0556827	0.0146784	0.0886511	0.295398
PH_mr_0004731	hsa-miR-4450	251.254	272.052	0.0800131	0.0135255	0.114738	0.065392
PH_mr_0005019	hsa-miR-4451	171.309	177.574	0.0236215	0.036065	0.0518143	0.109173
PH_mr_0004733	hsa-miR-4454	44666	43902.8	0.00281853	0.00677645	-0.024865	0.0168439
PH_mr_0005021	hsa-miR-4455	336.469	290.265	0.0340353	0.0525169	-0.213105	0.00839874
PH_mr_0005201	hsa-miR-4456	414.656	491.742	0.0193746	0.0390312	0.245987	0.00333608
PH_mr_0005023	hsa-miR-4458	135.29	161.638	0.0474415	0.119138	0.256703	0.174525
PH_mr_0004525	hsa-miR-4459	2666.27	2599.86	0.0286524	0.047434	-0.0363915	0.502766
PH_mr_0004735	hsa-miR-4461	143.197	192.371	0.0222565	0.0309445	0.425894	0.000183729
PH_mr_0004527	hsa-miR-4462	400.6	358.562	0.0305261	0.0514169	-0.15994	0.0162159
PH_mr_0004737	hsa-miR-4463	1199.16	1091.62	0.0221336	0.018998	-0.135556	0.00747067
PH_mr_0004738	hsa-miR-4465	136.169	149.116	0.0241656	0.0356217	0.131041	0.0214971
PH_mr_0004528	hsa-miR-4466	289.908	241.318	0.0181818	0.0387888	-0.264659	0.00189641
PH_mr_0004529	hsa-miR-4467	1522.46	953.889	0.0255733	0.0230248	-0.674507	2.2956e-05
PH_mr_0005028	hsa-miR-4468	129.141	144.563	0	0.0484108	0.162755	0.0497904
PH_mr_0004739	hsa-miR-4470	224.898	252.701	0.0268339	0.0113531	0.168158	0.00153142
PH_mr_0004740	hsa-miR-4472	542.919	459.87	0.0460773	0.0282661	-0.239509	0.00655858
PH_mr_0004904	hsa-miR-4474-3p	268.824	310.754	0.0476729	0.0399975	0.209112	0.0328342
PH_mr_0005211	hsa-miR-4475	137.047	178.712	0.0885818	0.0228199	0.382961	0.00920507
PH_mr_0004741	hsa-miR-4476	200.3	226.52	0.0175439	0.0950169	0.177477	0.0938271
PH_mr_0005035	hsa-miR-4478	555.218	552.072	0.0278627	0.0185693	-0.00819743	0.51705
PH_mr_0004746	hsa-miR-4481	366.338	332.381	0.040149	0.00197949	-0.140337	0.0428778
PH_mr_0008095	hsa-miR-4482-3p	157.253	207.169	0.0494541	0.0274725	0.397721	0.000708071
PH_mr_0005038	hsa-miR-4483	151.982	178.712	0.0209625	0.0706565	0.233735	0.0435105
PH_mr_0004748	hsa-miR-4484	804.714	523.615	0.027511	0.0595293	-0.619971	0.000200982
PH_mr_0004749	hsa-miR-4485	291.665	251.563	0.0547964	0.0431543	-0.213394	0.0199892
PH_mr_0004750	hsa-miR-4486	915.406	908.357	0.0484131	0.00759396	-0.0111522	0.446589
PH_mr_0004751	hsa-miR-4487	299.572	316.445	0.0433251	0.0143885	0.0790555	0.0555931
PH_mr_0004532	hsa-miR-4488	1715.73	1346.6	0.0305206	0.060506	-0.349499	0.00360679
PH_mr_0004752	hsa-miR-4489	289.029	273.19	0.0561648	0.0190335	-0.0813108	0.716926
PH_mr_0004755	hsa-miR-4491	137.047	182.127	0.0283045	0.033858	0.410268	0.000299286
PH_mr_0004533	hsa-miR-4492	987.444	649.965	0.0616469	0.0217217	-0.603337	0.000598364
PH_mr_0004757	hsa-miR-4494	137.926	170.744	0.057308	0.04	0.30794	0.0064196
PH_mr_0004758	hsa-miR-4496	319.777	369.945	0.0326588	0.0111282	0.210244	0.00130383
PH_mr_0004759	hsa-miR-4497	5828.91	3369.35	0.0346186	0.0264124	-0.790757	4.43788e-05
PH_mr_0004534	hsa-miR-4498	1211.46	1141.71	0.044123	0.0151631	-0.0855585	0.0358116
PH_mr_0005041	hsa-miR-4499	206.45	216.276	0.0653231	0.0734192	0.067081	0.318427
PH_mr_0004155	hsa-miR-449b-3p	311.871	437.104	0.035792	0.0523033	0.48703	0.00098946
PH_mr_0004224	hsa-miR-449c-3p	106.3	154.808	0.0428825	0.0184593	0.542342	8.42686e-05
PH_mr_0004760	hsa-miR-4502	326.805	289.126	0.0640352	0.0242341	-0.176732	0.021766
PH_mr_0004761	hsa-miR-4505	2487.06	1772.32	0.037541	0.0314552	-0.4888	0.00026522
PH_mr_0004762	hsa-miR-4506	282.001	341.488	0.0379138	0.0403751	0.276132	0.00515309
PH_mr_0004535	hsa-miR-4507	2274.46	1831.51	0.0538275	0.00903016	-0.312488	0.0195383
PH_mr_0004536	hsa-miR-4508	1307.22	877.623	0.0266637	0.0285344	-0.574829	5.92985e-05
PH_mr_0004764	hsa-miR-4510	128.262	112.691	0.0696986	0.0306527	-0.186726	0.0348129
PH_mr_0004766	hsa-miR-4512	101.907	125.212	0.0293568	0.0727273	0.297121	0.0177328
PH_mr_0004537	hsa-miR-4513	167.795	182.127	0.0212335	0.0262395	0.118242	0.017257
PH_mr_0004767	hsa-miR-4514	256.525	286.85	0.0352884	0.0552118	0.161198	0.0383681
PH_mr_0004538	hsa-miR-4515	115.085	152.531	0.132072	0.0640848	0.406409	0.0260786
PH_mr_0004768	hsa-miR-4516	2582.82	2078.52	0.0372653	0.0250154	-0.313387	0.00101092
PH_mr_0001187	hsa-miR-452-3p	115.963	122.936	0.030303	0.0783854	0.0842358	0.245871
PH_mr_0004905	hsa-miR-4520a-3p	217.87	300.509	0.0488282	0.0201966	0.46394	0.000278599
PH_mr_0004772	hsa-miR-4520a-5p,hsa-miR-4520b-5p	144.954	215.137	0.0561483	0.03139	0.569663	0.000464181
PH_mr_0004934	hsa-miR-4520b-3p	130.898	162.776	0.0490551	0.00699301	0.314445	0.000825646
PH_mr_0004773	hsa-miR-4521	331.198	215.137	0.0372209	0.0454142	-0.622436	0.000169679
PH_mr_0004776	hsa-miR-4524a-5p	683.48	1034.71	0.00462844	0.036876	0.598253	0.0035117
PH_mr_0008100	hsa-miR-4524b-5p	404.993	619.231	0.0087794	0.0248066	0.612582	1.90214e-05
PH_mr_0004777	hsa-miR-4525	395.329	373.36	0.0441288	0.0222917	-0.0824868	0.101594
PH_mr_0004540	hsa-miR-4526	120.356	150.255	0.0514278	0.011543	0.320104	0.00206469
PH_mr_0004779	hsa-miR-4529-5p	127.384	174.159	0.0289791	0.131036	0.451221	0.0357698
PH_mr_0004780	hsa-miR-4530	1053.33	800.22	0.0701027	0.0206398	-0.396493	0.00496106
PH_mr_0004541	hsa-miR-4532	445.404	451.902	0.0207104	0.0218787	0.0208956	0.512707
PH_mr_0004542	hsa-miR-4533	236.319	231.073	0.0334143	0.042115	-0.0323841	0.802999
PH_mr_0004781	hsa-miR-4534	831.069	727.369	0.0276747	0.0333223	-0.192282	0.00532226
PH_mr_0004783	hsa-miR-4535	336.469	299.371	0.0330109	0.0233507	-0.168539	0.0118347
PH_mr_0004784	hsa-miR-4537	106.3	127.489	0.0308636	0.0870908	0.262234	0.054039
PH_mr_0004785	hsa-miR-4538	412.899	430.275	0.0286572	0.00911606	0.0594679	0.125386
PH_mr_0004544	hsa-miR-4539	706.321	653.38	0.0551149	0.0173286	-0.112402	0.121456
PH_mr_0000507	hsa-miR-454-3p	105.421	116.106	0.0376818	0.0345431	0.139277	0.0310308
PH_mr_0002210	hsa-miR-454-5p	109.814	154.808	0.0439434	0.0184593	0.495421	0.000155924
PH_mr_0002681	hsa-miR-455-3p	117.72	130.904	0.0693007	0.0764644	0.153143	0.0458593
PH_mr_0004547	hsa-miR-4632-3p	195.907	244.733	0.0193729	0.0287788	0.321035	0.000450793
PH_mr_0008612	hsa-miR-4632-5p	1966.1	1478.64	0.0144123	0.0376293	-0.411066	0.000135738
PH_mr_0004908	hsa-miR-4633-3p	89.6079	116.106	0.0245923	0.0490196	0.373742	0.00174854
PH_mr_0004788	hsa-miR-4633-5p	440.133	500.849	0.0357001	0.0119717	0.186435	0.00454351
PH_mr_0004548	hsa-miR-4634	195.029	236.765	0.0453946	0.0144231	0.279766	0.00104016
PH_mr_0004789	hsa-miR-4635	137.926	187.818	0.00738614	0.0152831	0.445444	8.95275e-06
PH_mr_0004608	hsa-miR-4638-3p	189.758	201.478	0.0510369	0.0451977	0.0864604	0.10543
PH_mr_0004549	hsa-miR-4638-5p	1071.78	1249.85	0.0361256	0.0135873	0.221739	0.00149095
PH_mr_0004791	hsa-miR-4639-5p	100.15	126.35	0.00877193	0.0227405	0.335268	0.00011735
PH_mr_0004609	hsa-miR-4640-3p	188.001	259.531	0.0258966	0.0208799	0.465165	8.13384e-05
PH_mr_0004550	hsa-miR-4640-5p	716.863	753.55	0.0105874	0.0190503	0.0720044	0.0271372
PH_mr_0004792	hsa-miR-4641	258.282	417.753	0.0336506	0.0169241	0.693706	1.70922e-05
PH_mr_0004551	hsa-miR-4642	118.599	144.563	0.0185957	0.00787402	0.285611	5.74888e-05
PH_mr_0004793	hsa-miR-4644	868.845	1153.09	0.0693843	0.0504413	0.408334	0.00709055
PH_mr_0004911	hsa-miR-4646-3p	734.433	1123.49	0.017678	0.0250344	0.61329	3.01056e-05
PH_mr_0004794	hsa-miR-4646-5p	804.714	787.698	0.0718872	0.0226648	-0.0308332	0.563874
PH_mr_0004795	hsa-miR-4647	251.254	285.711	0.0397675	0.031249	0.185415	0.0118386
PH_mr_0004796	hsa-miR-4648	166.917	200.339	0.0398485	0.0527043	0.263318	0.00813758
PH_mr_0004610	hsa-miR-4649-3p	209.964	260.669	0.0251354	0.0359424	0.312079	0.00124211
PH_mr_0004552	hsa-miR-4649-5p	1509.28	1191.79	0.0505684	0.00967483	-0.340726	0.0139789
PH_mr_0004553	hsa-miR-4651	1304.59	1048.37	0.0354087	0.074217	-0.315447	0.00441453
PH_mr_0004913	hsa-miR-4652-3p	249.497	369.945	0.0356124	0.0327796	0.568291	0.00015698
PH_mr_0005240	hsa-miR-4652-5p	121.234	150.255	0.0617789	0.0610176	0.309612	0.0209658
PH_mr_0004914	hsa-miR-4653-3p	296.936	282.297	0.00905647	0.0253862	-0.0729407	0.02043
PH_mr_0004797	hsa-miR-4653-5p	92.2434	129.765	0.0673935	0.0313526	0.492387	0.00106589
PH_mr_0004798	hsa-miR-4654	308.357	316.445	0.0283891	0.0815108	0.0373562	0.338125
PH_mr_0004611	hsa-miR-4655-3p	162.524	201.478	0.0108108	0.0511446	0.309966	0.00314752
PH_mr_0004554	hsa-miR-4655-5p	1676.19	1504.82	0.0205344	0.0174176	-0.155597	0.0023384
PH_mr_0004555	hsa-miR-4656	4290.64	4002.24	0.0176705	0.0308576	-0.100386	0.0158155
PH_mr_0004799	hsa-miR-4657	154.618	182.127	0.0318158	0.0256329	0.236239	0.00267389
PH_mr_0004800	hsa-miR-4658	123.87	147.978	0.0601227	0.0538462	0.256559	0.032051
PH_mr_0004240	hsa-miR-466	253.889	342.626	0.0741794	0.0638303	0.432436	0.0077137
PH_mr_0004801	hsa-miR-4660	154.618	191.233	0.0256694	0.0270633	0.306628	0.000463459
PH_mr_0004916	hsa-miR-4661-3p	164.281	242.456	0.0142245	0.0681608	0.561558	0.0142914
PH_mr_0004612	hsa-miR-4664-3p	87.8509	110.414	0.094515	0.120131	0.329799	0.0910973
PH_mr_0004557	hsa-miR-4664-5p	289.029	314.169	0.0109925	0.0326087	0.120323	0.0136681
PH_mr_0004558	hsa-miR-4665-5p	197.665	204.893	0.0248561	0.0310577	0.0518143	0.331297
PH_mr_0004918	hsa-miR-4667-3p	415.535	648.827	0.023875	0.0332181	0.642864	8.01448e-05
PH_mr_0004803	hsa-miR-4667-5p	971.631	970.963	0.0353895	0.0255411	-0.00099136	0.799661
PH_mr_0004805	hsa-miR-4669	850.397	836.645	0.0290852	0.0117568	-0.0235204	0.269702
PH_mr_0004808	hsa-miR-4672	215.235	245.871	0.0593989	0.0258167	0.191992	0.0396635
PH_mr_0004559	hsa-miR-4673	120.356	149.116	0.0596181	0.0268767	0.309133	0.00565369
PH_mr_0004560	hsa-miR-4674	231.926	251.563	0.0300394	0.0321101	0.117251	0.0313516
PH_mr_0004809	hsa-miR-4675	130.898	138.872	0.0604027	0.00819672	0.0853112	0.220959
PH_mr_0004810	hsa-miR-4676-5p	289.029	330.105	0.0644898	0.0484642	0.191708	0.0331876
PH_mr_0004813	hsa-miR-4681	142.318	183.265	0.028114	0.0108253	0.364809	0.000113826
PH_mr_0004814	hsa-miR-4682	202.057	254.977	0.0499245	0.0142658	0.335607	0.000999253
PH_mr_0004561	hsa-miR-4683	86.9724	106.999	0.010101	0.0481415	0.298975	0.00283301
PH_mr_0004922	hsa-miR-4684-3p	129.141	159.361	0.043069	0.0478234	0.303353	0.00320969
PH_mr_0004923	hsa-miR-4685-3p	570.152	845.751	0.0482491	0.0343768	0.568886	0.000319712
PH_mr_0004562	hsa-miR-4685-5p	491.965	457.594	0.0135981	0.0347978	-0.104489	0.0246469
PH_mr_0004815	hsa-miR-4686	150.225	178.712	0.0619744	0.0366067	0.250511	0.0135599
PH_mr_0004614	hsa-miR-4687-3p	991.837	886.73	0.0182295	0.012837	-0.161608	0.00109373
PH_mr_0004563	hsa-miR-4687-5p	1832.57	2413.18	0.0112863	0.0178352	0.397067	2.62842e-05
PH_mr_0004565	hsa-miR-4688	1469.75	1290.82	0.0287169	0.0428018	-0.187274	0.00652665
PH_mr_0004566	hsa-miR-4689	841.612	715.986	0.0153117	0.0448564	-0.233223	0.00346342
PH_mr_0004615	hsa-miR-4690-3p	104.543	134.319	0.0210889	0.0552952	0.361568	0.00285408
PH_mr_0004567	hsa-miR-4690-5p	492.843	520.2	0.0125052	0.0157105	0.0779358	0.00804787
PH_mr_0004924	hsa-miR-4691-3p	122.113	144.563	0.0507742	0.00455803	0.243486	0.0228027
PH_mr_0004568	hsa-miR-4691-5p	149.347	188.957	0.018762	0.0542169	0.339391	0.0033117
PH_mr_0004816	hsa-miR-4692	227.534	221.967	0.0398791	0.0654742	-0.0357356	0.705975
PH_mr_0005071	hsa-miR-4693-5p	100.15	147.978	0.0567471	0.033022	0.56322	0.000439725
PH_mr_0004925	hsa-miR-4695-3p	670.302	928.847	0.0222739	0.0311086	0.470628	0.000141468
PH_mr_0004569	hsa-miR-4695-5p	2749.73	2406.35	0.00630471	0.0332098	-0.192445	0.00227318
PH_mr_0004616	hsa-miR-4697-3p	172.188	225.382	0.0343203	0.0126888	0.388389	0.000176312
PH_mr_0004570	hsa-miR-4697-5p	318.899	314.169	0.0152961	0.0494619	-0.0215589	0.335098
PH_mr_0004818	hsa-miR-4698	139.683	165.052	0.0144037	0.0206897	0.240769	0.000456344
PH_mr_0005252	hsa-miR-4699-5p	141.44	180.988	0.0332799	0.0440252	0.355708	0.00148957
PH_mr_0004617	hsa-miR-4700-3p	271.459	358.562	0.0521411	0.0319865	0.401487	0.00127633
PH_mr_0004819	hsa-miR-4700-5p	335.59	391.573	0.0603142	0.0224432	0.222578	0.0165765
PH_mr_0004926	hsa-miR-4701-3p	551.704	478.083	0.0468047	0.0830018	-0.206633	0.080579
PH_mr_0004820	hsa-miR-4701-5p	1648.96	2553.19	0.0388105	0.00914362	0.630743	2.59373e-05
PH_mr_0004571	hsa-miR-4706	1467.99	1184.96	0.0107016	0.036906	-0.308999	0.000551376
PH_mr_0004618	hsa-miR-4707-3p	1337.09	1784.84	0.0463517	0.020412	0.4167	0.00045091
PH_mr_0004572	hsa-miR-4707-5p	140.561	152.531	0.0375169	0.034834	0.117903	0.0381216
PH_mr_0004927	hsa-miR-4708-3p	142.318	154.808	0.0288746	0.0423293	0.121355	0.108943
PH_mr_0004822	hsa-miR-4708-5p	137.926	169.606	0.0341387	0.0960288	0.29829	0.0443786
PH_mr_0004928	hsa-miR-4709-3p	115.963	133.18	0.0151515	0.0310823	0.199713	0.00336514
PH_mr_0004823	hsa-miR-4709-5p	193.272	280.02	0.0365772	0.0519071	0.534897	0.000849078
PH_mr_0004824	hsa-miR-4710	790.658	639.72	0.00169788	0.0321706	-0.305612	0.0058462
PH_mr_0004825	hsa-miR-4711-5p	96.636	135.457	0.0845934	0.0286289	0.4872	0.00223236
PH_mr_0005307	hsa-miR-4712-3p	212.599	202.616	0.0149608	0.031412	-0.0693874	0.0401939
PH_mr_0004826	hsa-miR-4712-5p	101.029	142.287	0.0416984	0.0200793	0.494037	0.000121325
PH_mr_0004930	hsa-miR-4713-3p	237.197	291.403	0.0693788	0.0312499	0.296927	0.012509
PH_mr_0004827	hsa-miR-4713-5p	846.883	1156.51	0.00985591	0.0481273	0.449538	0.00887822
PH_mr_0004932	hsa-miR-4715-3p	141.44	173.02	0.0342795	0.0753762	0.290753	0.0150139
PH_mr_0004829	hsa-miR-4715-5p	136.169	162.776	0.0328247	0.069126	0.257489	0.0437369
PH_mr_0004933	hsa-miR-4716-3p	355.796	351.732	0.0339358	0.0214324	-0.0165727	0.550917
PH_mr_0004830	hsa-miR-4716-5p	108.057	152.531	0.0312028	0.0389081	0.497317	0.000264398
PH_mr_0004619	hsa-miR-4717-3p	126.505	144.563	0.0739929	0.0564516	0.192502	0.0661035
PH_mr_0004832	hsa-miR-4717-5p	231.926	261.807	0.0291142	0.0283872	0.174838	0.00497379
PH_mr_0004833	hsa-miR-4718	94.0005	132.042	0.0195768	0.0303621	0.490256	0.000112999
PH_mr_0004573	hsa-miR-4721	477.03	458.732	0.0233831	0.0745768	-0.05643	0.186967
PH_mr_0004620	hsa-miR-4722-3p	1135.03	1453.6	0.0437483	0.022406	0.356895	0.00067226
PH_mr_0004574	hsa-miR-4722-5p	275.852	289.126	0.0273126	0.019868	0.0678063	0.114076
PH_mr_0004935	hsa-miR-4723-3p	1035.76	1331.8	0.0360552	0.0172469	0.362687	0.000337546
PH_mr_0004834	hsa-miR-4723-5p	3279.47	3207.71	0.0211295	0.036446	-0.0319215	0.315158
PH_mr_0004835	hsa-miR-4724-5p	180.973	216.276	0.0506498	0.0309295	0.257097	0.00533017
PH_mr_0004621	hsa-miR-4725-3p	479.666	398.402	0.0395754	0.0823597	-0.267804	0.0322196
PH_mr_0004575	hsa-miR-4725-5p	514.806	672.731	0.0267124	0.00943689	0.386	7.25846e-05
PH_mr_0004622	hsa-miR-4726-3p	114.206	130.904	0.0236215	0.0650848	0.196865	0.0239289
PH_mr_0004576	hsa-miR-4726-5p	273.216	291.403	0.0113043	0.0321907	0.0929716	0.0201461
PH_mr_0004937	hsa-miR-4727-3p	304.843	352.871	0.0389396	0.0291546	0.211075	0.00727465
PH_mr_0004623	hsa-miR-4728-3p	1565.5	2497.41	0.0295565	0.00511676	0.673809	5.02949e-06
PH_mr_0004577	hsa-miR-4728-5p	3072.15	3035.83	0.0589834	0.0218034	-0.0171576	0.983498
PH_mr_0004578	hsa-miR-4730	112.449	140.01	0.0638124	0.0258543	0.316257	0.00279474
PH_mr_0004938	hsa-miR-4731-3p	160.767	196.925	0.00833196	0.0153823	0.292671	5.31061e-05
PH_mr_0004579	hsa-miR-4731-5p	242.468	247.009	0.00362319	0.0256963	0.0267692	0.719008
PH_mr_0004939	hsa-miR-4732-3p	216.992	285.711	0.00234061	1.18428	0.396919	0.381988
PH_mr_0004837	hsa-miR-4732-5p	624.62	688.667	0.015071	0.0124585	0.140828	0.00116612
PH_mr_0004580	hsa-miR-4734	482.301	454.179	0.0146276	0.007644	-0.086675	0.00412223
PH_mr_0004839	hsa-miR-4736	155.496	190.095	0.0338983	0.0239521	0.289841	0.00100297
PH_mr_0004840	hsa-miR-4737	145.832	174.159	0.0437023	0.034641	0.256091	0.0111851
PH_mr_0004942	hsa-miR-4738-3p	216.992	242.456	0.0919599	0.0264887	0.160085	0.0363017
PH_mr_0004581	hsa-miR-4739	3592.22	3329.51	0.0272775	0.0379729	-0.109569	0.0495028
PH_mr_0004843	hsa-miR-4740-5p	112.449	124.074	0.0939772	0.014057	0.141927	0.25981
PH_mr_0004582	hsa-miR-4741	389.179	308.477	0.00792154	0.0430286	-0.335271	0.000617837
PH_mr_0004844	hsa-miR-4742-5p	101.907	144.563	0.0768642	0.0281684	0.504446	0.000800939
PH_mr_0004583	hsa-miR-4743-5p	567.517	542.965	0.0319571	0.0486416	-0.0638025	0.176505
PH_mr_0004625	hsa-miR-4745-3p	285.515	423.445	0.0304766	0.00971847	0.568605	1.84003e-05
PH_mr_0004584	hsa-miR-4745-5p	148.468	174.159	0.0509936	0.0312279	0.230251	0.015889
PH_mr_0004585	hsa-miR-4746-5p	108.057	141.148	0.0491429	0.0813955	0.385424	0.0165086
PH_mr_0004845	hsa-miR-4747-5p	421.684	346.041	0.0371636	0.0328947	-0.285221	0.00329418
PH_mr_0004846	hsa-miR-4748	161.646	179.85	0.00543478	0.00364642	0.153961	8.03562e-06
PH_mr_0004628	hsa-miR-4749-3p	902.229	1183.82	0.0275007	0.0217309	0.39189	0.000176879
PH_mr_0004586	hsa-miR-4749-5p	2174.31	1167.89	0.0277366	0.0254504	-0.896655	1.25372e-05
PH_mr_0008658	hsa-miR-4750-3p	413.778	573.699	0.00763888	0.0537805	0.471439	0.0110571
PH_mr_0004587	hsa-miR-4750-5p	806.471	656.795	0.023414	0.0193661	-0.29618	0.000312329
PH_mr_0004847	hsa-miR-4751	112.449	137.733	0.0314102	0.0640101	0.292606	0.00740562
PH_mr_0004849	hsa-miR-4753-5p	244.225	317.584	0.0306299	0.0505914	0.378923	0.00210203
PH_mr_0004588	hsa-miR-4754	191.515	219.69	0.0298916	0.0376718	0.198015	0.00578918
PH_mr_0004946	hsa-miR-4755-3p	97.5145	125.212	0.0321924	0.0460356	0.360686	0.00231993
PH_mr_0004629	hsa-miR-4758-3p	1077.93	1246.43	0.0469583	0.0478032	0.209538	0.0147458
PH_mr_0004591	hsa-miR-4758-5p	932.098	784.283	0.0367639	0.0335942	-0.249106	0.00527209
PH_mr_0004949	hsa-miR-4761-3p	106.3	129.765	0.0667543	0.0932265	0.287769	0.0193145
PH_mr_0004853	hsa-miR-4761-5p	99.2715	126.35	0.00884956	0.0399899	0.347979	0.00103861
PH_mr_0004630	hsa-miR-4763-3p	1162.27	956.166	0.0250281	0.0189182	-0.281609	0.00034848
PH_mr_0004592	hsa-miR-4763-5p	3639.66	5125.73	0.017793	0.0170539	0.493953	1.73821e-05
PH_mr_0005266	hsa-miR-4764-5p	230.169	274.328	0.028967	0.0209427	0.253209	0.00118703
PH_mr_0004593	hsa-miR-4767	121.234	159.361	0	0.0357143	0.394501	0.00734618
PH_mr_0005136	hsa-miR-4768-3p	165.16	199.201	0.0399941	0.0485455	0.270365	0.00638827
PH_mr_0004951	hsa-miR-4769-3p	1093.74	1469.54	0.0215386	0.0351252	0.426086	0.00030221
PH_mr_0004856	hsa-miR-4769-5p	458.582	496.295	0.0454049	0.0216313	0.114021	0.0232564
PH_mr_0004857	hsa-miR-4772-5p	115.963	177.574	0.0353552	0.0331785	0.61475	0.000144007
PH_mr_0004858	hsa-miR-4773	141.44	169.606	0.0384985	0.0839944	0.261994	0.0186594
PH_mr_0004953	hsa-miR-4774-3p	115.085	161.638	0.0306946	0.028169	0.490066	0.000160286
PH_mr_0004954	hsa-miR-4776-3p	169.552	213.999	0.0157748	0.0398525	0.335874	0.00102418
PH_mr_0004594	hsa-miR-4776-5p	1177.2	1080.24	0.02554	0.0367245	-0.124011	0.0582613
PH_mr_0005273	hsa-miR-4778-5p	504.264	606.71	0.0606703	0.0300008	0.266827	0.0113488
PH_mr_0005274	hsa-miR-4779	281.123	325.552	0.0575685	0.00533478	0.211686	0.0342178
PH_mr_0004859	hsa-miR-4780	361.946	413.2	0.0306491	0.0115115	0.191068	0.00126705
PH_mr_0005275	hsa-miR-4782-5p	111.571	155.946	0.05123	0.00838766	0.48309	0.000203713
PH_mr_0004631	hsa-miR-4783-3p	118.599	129.765	0.0349028	0.0285315	0.129817	0.0190813
PH_mr_0004861	hsa-miR-4784	245.982	281.158	0.0767587	0.0129445	0.192827	0.0433229
PH_mr_0004632	hsa-miR-4786-3p	130.019	153.669	0.0455803	0.0318168	0.241105	0.00779695
PH_mr_0004863	hsa-miR-4786-5p	144.954	198.063	0.0393533	0.0329956	0.450364	0.000517871
PH_mr_0004633	hsa-miR-4787-3p	232.805	289.126	0.015632	0.0298734	0.312579	0.000469282
PH_mr_0004598	hsa-miR-4787-5p	5888.65	4098.99	0.0210906	0.0314158	-0.522667	6.35147e-05
PH_mr_0004864	hsa-miR-4788	295.179	328.967	0.0263098	0.00918664	0.156351	0.00421783
PH_mr_0004959	hsa-miR-4790-3p	119.477	168.467	0.0526316	0.0237825	0.495733	0.000267468
PH_mr_0005100	hsa-miR-4791	114.206	145.701	0.0433013	0.0549431	0.351375	0.00422338
PH_mr_0004865	hsa-miR-4792	621.106	340.349	0.0180508	0.0367893	-0.867822	8.05898e-06
PH_mr_0004634	hsa-miR-4793-3p	236.319	254.977	0.0261442	0.00682947	0.109635	0.00397103
PH_mr_0005321	hsa-miR-4796-3p	138.804	165.052	0.0131197	0.0534485	0.249871	0.0126573
PH_mr_0004962	hsa-miR-4800-3p	149.347	157.084	0.0371726	0.0329682	0.0728759	0.0717621
PH_mr_0004869	hsa-miR-4800-5p	1091.11	1289.69	0.0473341	0.0168204	0.241225	0.00286409
PH_mr_0004870	hsa-miR-4801	249.497	326.69	0.0295971	0.0335687	0.388902	0.000426211
PH_mr_0004963	hsa-miR-4802-3p	104.543	134.319	0.0210889	0.080163	0.361568	0.0087358
PH_mr_0004964	hsa-miR-4804-3p	149.347	204.893	0.0559749	0.0747389	0.456205	0.00551919
PH_mr_0004871	hsa-miR-4804-5p	101.907	152.531	0.048325	0.0419358	0.581851	0.00056941
PH_mr_0000233	hsa-miR-483-3p	485.815	690.943	0.0632911	0.0419343	0.508159	0.000896092
PH_mr_0001776	hsa-miR-483-5p	1262.42	1343.19	0.0731371	0.0651582	0.0894692	0.134557
PH_mr_0001629	hsa-miR-484	219.627	241.318	0.0225943	0.0150682	0.135879	0.0036934
PH_mr_0000684	hsa-miR-485-3p	153.739	218.552	0.0230064	0.0687818	0.507494	0.00288822
PH_mr_0001979	hsa-miR-485-5p	224.02	250.424	0.0676682	0.0526601	0.160749	0.153834
PH_mr_0000953	hsa-miR-486-3p	382.151	356.286	0.0227983	0.0174474	-0.10111	0.0306831
PH_mr_0001790	hsa-miR-486-5p	329.441	343.764	0.0346393	0.0149148	0.0614003	0.122781
PH_mr_0000283	hsa-miR-487b	116.842	125.212	0.0150376	0.0544673	0.0998197	0.0893574
PH_mr_0003377	hsa-miR-488-5p	211.721	290.265	0.0309278	0.025482	0.455206	0.000138636
PH_mr_0002575	hsa-miR-491-3p	159.01	195.786	0.0572054	0.0116279	0.300161	0.00383822
PH_mr_0001531	hsa-miR-493-3p	127.384	149.116	0.0693582	0.0475216	0.227256	0.030646
PH_mr_0002071	hsa-miR-494	716.863	1030.15	0.0213589	0.0144	0.523091	1.53222e-05
PH_mr_0002043	hsa-miR-496	128.262	190.095	0	0.0496082	0.567622	0.00806001
PH_mr_0008123	hsa-miR-4999-5p	167.795	206.031	0.0264443	0.0263521	0.296159	0.000780523
PH_mr_0008080	hsa-miR-5000-3p	108.935	157.084	0.0282457	0.0606218	0.528071	0.00161349
PH_mr_0008001	hsa-miR-5001-5p	178.337	192.371	0.0373174	0.0202579	0.109286	0.0298172
PH_mr_0008056	hsa-miR-5002-3p	144.954	193.51	0.0267417	0.0349471	0.416811	0.000427162
PH_mr_0008130	hsa-miR-5003-3p	142.318	165.052	0.0319394	0.0518817	0.213801	0.0134967
PH_mr_0008058	hsa-miR-5004-3p	103.664	135.457	0.0212671	0.0961047	0.385917	0.0131946
PH_mr_0008050	hsa-miR-5004-5p	154.618	182.127	0.0645418	0.0407294	0.236239	0.00914381
PH_mr_0008015	hsa-miR-5006-5p	660.639	648.827	0.0375553	0.0475671	-0.0260284	0.20299
PH_mr_0008166	hsa-miR-5007-3p	108.057	151.393	0.0932726	0.0464058	0.48651	0.00422548
PH_mr_0008122	hsa-miR-5007-5p	164.281	191.233	0.0475897	0.0425676	0.219165	0.0275146
PH_mr_0008004	hsa-miR-5008-3p	196.786	249.286	0.0201007	0.0243848	0.341175	0.00027678
PH_mr_0008006	hsa-miR-5008-5p	117.72	143.425	0.00746269	0.0238095	0.284933	0.000226506
PH_mr_0008151	hsa-miR-5009-3p	219.627	327.828	0.0241753	0.0538912	0.577883	0.0005222
PH_mr_0001199	hsa-miR-500a-3p	155.496	204.893	0.0243514	0.0195467	0.39799	0.000121759
PH_mr_0003089	hsa-miR-500a-5p,hsa-miR-500b	120.356	155.946	0.0515191	0.0256967	0.373742	0.00108282
PH_mr_0003088	hsa-miR-501-5p	124.748	158.223	0.0373824	0.0252854	0.342936	0.00062855
PH_mr_0008064	hsa-miR-5010-3p	188.001	253.839	0.0274059	0.030208	0.433175	0.000181587
PH_mr_0008044	hsa-miR-5010-5p	1192.14	1140.57	0.0424217	0.0232884	-0.0637958	0.0938105
PH_mr_0008155	hsa-miR-5011-5p	185.365	281.158	0.0236967	0.0124021	0.60101	7.99036e-06
PH_mr_0003138	hsa-miR-502-3p	140.561	179.85	0.0501006	0.0443038	0.355595	0.0034709
PH_mr_0002201	hsa-miR-503-5p	123.87	140.01	0.0548155	0.0530414	0.176706	0.0405235
PH_mr_0000453	hsa-miR-505-5p	231.926	249.286	0.0404018	0.0342198	0.104135	0.0580592
PH_mr_0001315	hsa-miR-508-5p	94.0005	116.106	0.0650337	0.0600481	0.304701	0.00788205
PH_mr_0008047	hsa-miR-5087	119.477	152.531	0.0740147	0.0357115	0.352369	0.00596233
PH_mr_0008029	hsa-miR-5088	427.834	429.136	0.0179673	0.0299014	0.00438513	0.335181
PH_mr_0008702	hsa-miR-5089-3p	139.683	196.925	0.0179673	0.0445776	0.495488	0.000500247
PH_mr_0008124	hsa-miR-5089-5p	153.739	178.712	0.0460084	0.00975016	0.217152	0.0038613
PH_mr_0003173	hsa-miR-509-5p	122.991	157.084	0.0536732	0.0448296	0.352984	0.00192412
PH_mr_0008012	hsa-miR-5090	216.992	223.105	0.0202429	0.0398857	0.040085	0.175767
PH_mr_0008031	hsa-miR-5091	116.842	161.638	0.0273148	0.0609189	0.468207	0.00217352
PH_mr_0008028	hsa-miR-5093	267.945	286.85	0.0294311	0.0270633	0.0983569	0.0151936
PH_mr_0004873	hsa-miR-5095	1064.75	1150.81	0.01474	0.0118435	0.112136	0.00187775
PH_mr_0004876	hsa-miR-5096	1373.99	1632.31	0.0705665	0.0423322	0.248547	0.0262271
PH_mr_0002647	hsa-miR-510	114.206	154.808	0.0538462	0.0152317	0.438837	0.000406509
PH_mr_0008021	hsa-miR-5100	7448.88	8795.59	0.0281138	0.0149063	0.239757	0.000745876
PH_mr_0002009	hsa-miR-512-3p	118.599	145.701	0.0327737	0.0314102	0.296927	0.00101777
PH_mr_0001936	hsa-miR-512-5p	120.356	162.776	0.08981	0.2097	0.435582	0.137866
PH_mr_0000977	hsa-miR-513a-5p	463.853	382.466	0.0507934	0.0278747	-0.278334	0.00585008
PH_mr_0000895	hsa-miR-513b	133.533	142.287	0.016593	0.0383174	0.0915992	0.10032
PH_mr_0004290	hsa-miR-514b-5p	162.524	194.648	0.0193847	0.0204974	0.260213	0.000426092
PH_mr_0008143	hsa-miR-5186	114.206	141.148	0.0655905	0.02035	0.305571	0.00435905
PH_mr_0008057	hsa-miR-5187-5p	210.842	244.733	0.0448987	0.027907	0.215045	0.0129415
PH_mr_0008002	hsa-miR-5189	379.516	350.594	0.0509692	0.0213865	-0.114359	0.0808285
PH_mr_0001194	hsa-miR-518c-5p	153.739	176.435	0.0231823	0.0506236	0.198656	0.00737531
PH_mr_0002023	hsa-miR-518f-5p	187.122	261.807	0.043083	0.030837	0.484523	0.000471033
PH_mr_0008035	hsa-miR-5190	163.403	220.829	0.0164841	0.0485622	0.434496	0.000949925
PH_mr_0008120	hsa-miR-5191	963.724	635.167	0.017388	0.0402803	-0.601484	6.04626e-05
PH_mr_0008042	hsa-miR-5192	144.954	165.052	0.0254379	0.0410997	0.187329	0.00547031
PH_mr_0008055	hsa-miR-5193	229.291	360.839	0.0950381	0.0120061	0.654175	0.000490339
PH_mr_0008048	hsa-miR-5194	693.144	1099.59	0.0277255	0.011739	0.66574	8.33302e-06
PH_mr_0008041	hsa-miR-5195-3p	197.665	223.105	0.00922452	0.0536193	0.174671	0.0585745
PH_mr_0008049	hsa-miR-5195-5p	161.646	192.371	0.0284489	0.0473373	0.25106	0.00800085
PH_mr_0008046	hsa-miR-5196-3p	188.001	287.988	0.0451178	0.0178466	0.615269	8.04879e-05
PH_mr_0008007	hsa-miR-5196-5p	847.761	706.88	0.0181649	0.0252276	-0.262193	0.000643911
PH_mr_0002024	hsa-miR-524-5p	180.973	233.35	0.0112837	0.00746348	0.366722	4.22837e-06
PH_mr_0000646	hsa-miR-525-5p	87.8509	109.276	0.0856327	0.03125	0.314849	0.0249764
PH_mr_0002159	hsa-miR-532-3p	602.657	737.613	0.0248583	0.0189493	0.291528	0.000247603
PH_mr_0000860	hsa-miR-541-3p	326.805	341.488	0.048661	0.0233607	0.0634023	0.180291
PH_mr_0003250	hsa-miR-541-5p	131.776	173.02	0.028677	0.0296012	0.392851	0.000419519
PH_mr_0003414	hsa-miR-542-3p	111.571	147.978	0.0250484	0.0615385	0.407426	0.00305874
PH_mr_0003096	hsa-miR-542-5p	117.72	151.393	0.0402993	0.0638874	0.362936	0.00999146
PH_mr_0002143	hsa-miR-548a-3p	94.879	126.35	0.0558851	0.123789	0.413271	0.0178916
PH_mr_0004702	hsa-miR-548aa,hsa-miR-548ap-3p,hsa-miR-548t-3p	202.936	322.137	0.04329	0.0175756	0.666652	4.19527e-05
PH_mr_0005186	hsa-miR-548ab	107.178	143.425	0.0191387	0.0479851	0.420285	0.000741234
PH_mr_0005191	hsa-miR-548ad	80.8228	119.521	0.0463713	0.1135	0.564426	0.00865324
PH_mr_0005196	hsa-miR-548ag	147.589	202.616	0.0237267	0.0324924	0.457158	0.00021784
PH_mr_0008131	hsa-miR-548aj-5p,hsa-miR-548g-5p,hsa-miR-548x-5p	136.169	184.403	0.0270933	0.0311977	0.437468	0.000243444
PH_mr_0002431	hsa-miR-548am-5p,hsa-miR-548au-5p,hsa-miR-548c-5p,hsa-miR-548o-5p	163.403	242.456	0.0404249	0.0398667	0.569293	0.000296257
PH_mr_0005230	hsa-miR-548an	135.29	169.606	0.0423061	0.0399509	0.326124	0.00376774
PH_mr_0008149	hsa-miR-548aq-3p	122.113	175.297	0.0442908	0.00994051	0.521588	0.000104732
PH_mr_0008133	hsa-miR-548aq-5p	148.468	206.031	0.0157485	0.0330585	0.472709	0.000125662
PH_mr_0008081	hsa-miR-548as-5p	141.44	183.265	0.0336511	0.0128763	0.373742	0.000205907
PH_mr_0008076	hsa-miR-548ax	111.571	157.084	0.00914011	0.0165746	0.493582	8.11091e-06
PH_mr_0002430	hsa-miR-548ay-5p,hsa-miR-548d-5p	137.926	203.754	0.0732815	0.00973062	0.562937	0.00048509
PH_mr_0002141	hsa-miR-548c-3p	96.636	149.116	0.0276059	0.0314609	0.625806	7.04337e-05
PH_mr_0004701	hsa-miR-548h-3p,hsa-miR-548z	130.898	182.127	0.011547	0.0318782	0.476502	0.000107883
PH_mr_0002432	hsa-miR-548i	134.412	162.776	0.029757	0.0222717	0.276226	0.000764518
PH_mr_0001043	hsa-miR-548m	109.814	142.287	0.020998	0.0387399	0.373742	0.000616945
PH_mr_0004203	hsa-miR-548q	139.683	170.744	0.0228199	0.0138164	0.289678	0.000138268
PH_mr_0004251	hsa-miR-548v	104.543	145.701	0.0255297	0.0727393	0.478925	0.00352985
PH_mr_0002500	hsa-miR-550a-3-5p,hsa-miR-550a-5p	201.179	243.595	0.0294245	0.0329914	0.276006	0.00330711
PH_mr_0001014	hsa-miR-550a-3p	105.421	143.425	0.0717984	0.0535522	0.444132	0.00386952
PH_mr_0008060	hsa-miR-550b-2-5p	136.169	171.882	0.0323333	0.0273304	0.336023	0.000609466
PH_mr_0002541	hsa-miR-551b-5p	117.72	140.01	0.0632889	0.061498	0.250168	0.018068
PH_mr_0000363	hsa-miR-557	233.683	239.041	0.0422576	0.0240441	0.0327055	0.225946
PH_mr_0008086	hsa-miR-5571-5p	109.814	146.84	0.0733728	0.00899767	0.419185	0.0013074
PH_mr_0008011	hsa-miR-5572	224.898	226.52	0.0140294	0.0104257	0.010367	0.54661
PH_mr_0008075	hsa-miR-5580-3p	122.113	152.531	0.038877	0.0532939	0.32089	0.0116595
PH_mr_0008071	hsa-miR-5581-3p	101.907	133.18	0.0431419	0.0347403	0.386126	0.00124861
PH_mr_0008059	hsa-miR-5581-5p	120.356	143.425	0.0435109	0.0703371	0.25299	0.0099231
PH_mr_0008118	hsa-miR-5584-5p	138.804	182.127	0.0760846	0.0239112	0.39189	0.00190235
PH_mr_0008085	hsa-miR-5585-3p	1113.95	1202.04	0.0456918	0.0115025	0.109797	0.0339186
PH_mr_0008087	hsa-miR-5585-5p	185.365	215.137	0.01248	0.0556747	0.214886	0.0154162
PH_mr_0008016	hsa-miR-5589-3p	145.832	202.616	0.0273842	0.0486922	0.474436	0.00112102
PH_mr_0008022	hsa-miR-5589-5p	207.328	219.69	0.0457604	0.0234044	0.0835564	0.0856723
PH_mr_0003438	hsa-miR-559	168.674	235.627	0.0753351	0.0511047	0.482267	0.00375981
PH_mr_0008163	hsa-miR-5590-3p	131.776	174.159	0.0167402	0.0288669	0.402312	0.000221762
PH_mr_0008093	hsa-miR-5591-5p	134.412	163.914	0.0466667	0.0452882	0.28628	0.00463975
PH_mr_0002276	hsa-miR-564	271.459	299.371	0.0256074	0.0405564	0.141198	0.0211106
PH_mr_0002713	hsa-miR-566	243.347	274.328	0.0297971	0.0421198	0.17289	0.0092528
PH_mr_0008112	hsa-miR-5684	383.03	548.657	0.0228727	0.0445866	0.518447	0.000331418
PH_mr_0008129	hsa-miR-5688	102.786	166.191	0.0351831	0.0500771	0.693202	0.000320258
PH_mr_0008104	hsa-miR-5689	134.412	177.574	0.0152268	0.0326161	0.401757	0.000211897
PH_mr_0008072	hsa-miR-5693	115.963	146.84	0.0362595	0.0235608	0.340576	0.000450638
PH_mr_0008108	hsa-miR-5694	159.889	215.137	0.0144577	0.0476731	0.42819	0.000794059
PH_mr_0008139	hsa-miR-5695	105.421	135.457	0.0350843	0.0420168	0.36167	0.0013305
PH_mr_0008141	hsa-miR-5696	96.636	130.904	0.0190396	0.0133214	0.437873	1.89129e-05
PH_mr_0008026	hsa-miR-5698	538.526	557.763	0.0202109	0.0153764	0.0506371	0.0359049
PH_mr_0008109	hsa-miR-5703	201.179	221.967	0.0536051	0.0409959	0.141869	0.060931
PH_mr_0008069	hsa-miR-5707	83.4583	117.244	0.0428422	0.0275804	0.490387	0.000202937
PH_mr_0008043	hsa-miR-5708	188.001	235.627	0.0386102	0.0522443	0.325762	0.00460804
PH_mr_0001749	hsa-miR-571	111.571	140.01	0.00787402	0.0448987	0.327572	0.0148238
PH_mr_0008676	hsa-miR-5739	1530.36	1664.18	0.0323451	0.0348993	0.120941	0.0324616
PH_mr_0003306	hsa-miR-574-3p	746.733	950.474	0.0394184	0.0509813	0.348056	0.00258754
PH_mr_0000379	hsa-miR-574-5p	1302.83	1273.75	0.0297896	0.0525899	-0.0325662	0.694227
PH_mr_0002326	hsa-miR-575	212.599	240.18	0.0573612	0.0637888	0.175978	0.0872419
PH_mr_0002129	hsa-miR-576-3p	148.468	219.69	0.0309445	0.0425554	0.56532	0.00028607
PH_mr_0008613	hsa-miR-5787	7009.62	4990.27	0.0558061	0.0713604	-0.490218	0.00309287
PH_mr_0002564	hsa-miR-583	102.786	117.244	0.0724068	0.0437111	0.189878	0.034835
PH_mr_0008019	hsa-miR-584-3p	142.318	175.297	0.0196809	0.0421581	0.300679	0.00215338
PH_mr_0001754	hsa-miR-584-5p	202.057	216.276	0.0334053	0.0449827	0.0981079	0.049708
PH_mr_0003106	hsa-miR-589-3p	135.29	163.914	0.0263573	0.0897155	0.276881	0.0148253
PH_mr_0001750	hsa-miR-589-5p	111.571	143.425	0.0410194	0.0304499	0.362338	0.00152654
PH_mr_0000639	hsa-miR-593-3p	100.15	120.659	0.0360983	0.0508798	0.268773	0.0137679
PH_mr_0000724	hsa-miR-593-5p	135.29	163.914	0.0148674	0.0225319	0.276881	0.000426588
PH_mr_0000664	hsa-miR-595	247.74	270.914	0.021802	0.0253977	0.129009	0.0075483
PH_mr_0002064	hsa-miR-596	204.693	285.711	0.0482058	0.0203366	0.4811	0.000213791
PH_mr_0003144	hsa-miR-598	105.421	155.946	0.0416667	0.0256967	0.564884	0.000127201
PH_mr_0002045	hsa-miR-600	129.141	182.127	0.0711076	0.0303874	0.495998	0.000697814
PH_mr_0001780	hsa-miR-601	113.328	134.319	0.0425843	0.0394915	0.245158	0.00565781
PH_mr_0001241	hsa-miR-602	141.44	173.02	0.0222565	0.0264724	0.290753	0.000618318
PH_mr_0002614	hsa-miR-604	138.804	170.744	0.0288212	0.0241983	0.29878	0.000838457
PH_mr_0008615	hsa-miR-6069	130.019	151.393	0.0618666	0.0155736	0.219571	0.00831755
PH_mr_0008618	hsa-miR-6072	307.478	413.2	0.0279363	0.0305083	0.426357	0.0002375
PH_mr_0008677	hsa-miR-6073	159.889	167.329	0.038734	0.057988	0.0656201	0.312882
PH_mr_0008678	hsa-miR-6074	145.832	178.712	0.0103716	0.0297846	0.293324	0.000464713
PH_mr_0008619	hsa-miR-6075	209.085	243.595	0.0147352	0.0108593	0.220392	0.000152165
PH_mr_0008679	hsa-miR-6076	478.787	470.115	0.0424591	0.0041837	-0.0263721	0.923662
PH_mr_0008620	hsa-miR-6077	122.991	165.052	0.0752074	0.0313875	0.424368	0.00207131
PH_mr_0002418	hsa-miR-608	290.786	303.924	0.0231912	0.0451084	0.0637509	0.190595
PH_mr_0008623	hsa-miR-6080	146.711	177.574	0.0103098	0.0405519	0.27544	0.00272832
PH_mr_0008624	hsa-miR-6081	144.954	173.02	0.0254379	0.043052	0.255348	0.00516596
PH_mr_0008681	hsa-miR-6083	204.693	217.414	0.0177667	0.0292437	0.0869851	0.111976
PH_mr_0008626	hsa-miR-6085	2355.28	1866.8	0.0397691	0.0189024	-0.335333	0.000855397
PH_mr_0008627	hsa-miR-6086	595.629	626.061	0.0122331	0.023631	0.0718887	0.0389886
PH_mr_0008628	hsa-miR-6087	9479.11	6185.48	0.0287524	0.0262407	-0.615866	4.98141e-05
PH_mr_0008629	hsa-miR-6088	2684.72	1589.06	0.00475166	0.0226487	-0.756603	9.62611e-07
PH_mr_0008630	hsa-miR-6089	4372.34	3708.56	0.0270699	0.00884947	-0.237547	0.000764738
PH_mr_0000686	hsa-miR-609	140.561	203.754	0.0483311	0.0298955	0.53563	0.00024916
PH_mr_0008631	hsa-miR-6090	7236.28	5131.42	0.0152662	0.00778546	-0.495889	6.63029e-06
PH_mr_0002993	hsa-miR-610	160.767	215.137	0.0296638	0.0521278	0.420285	0.00237151
PH_mr_0000766	hsa-miR-612	538.526	503.125	0.0470196	0.0415578	-0.0980983	0.164329
PH_mr_0008682	hsa-miR-6124	1296.68	1262.37	0.0226554	0.0329627	-0.038691	0.483774
PH_mr_0008632	hsa-miR-6125	1841.35	1430.83	0.0221814	0.0159091	-0.363912	0.000108116
PH_mr_0008683	hsa-miR-6126	2457.19	1741.59	0.0206264	0.0258452	-0.496606	5.93641e-05
PH_mr_0008684	hsa-miR-6127	1713.09	1583.36	0.022852	0.0437975	-0.113609	0.0539343
PH_mr_0008715	hsa-miR-6128	274.973	391.573	0.0390169	0.0334732	0.509988	0.000321801
PH_mr_0008686	hsa-miR-6129	151.104	142.287	0.0256406	0.0838954	-0.0867381	0.228013
PH_mr_0008716	hsa-miR-6130	481.423	557.763	0.0599113	0.0328129	0.212348	0.0285413
PH_mr_0008687	hsa-miR-6131	576.302	550.934	0.0385589	0.0291559	-0.0649464	0.286925
PH_mr_0008633	hsa-miR-6132	691.387	528.168	0.0296279	0.0366065	-0.388496	0.000452201
PH_mr_0008634	hsa-miR-6133	490.208	492.881	0.0389551	0.0236539	0.00784428	0.580127
PH_mr_0008688	hsa-miR-6134	173.945	220.829	0.0282628	0.0156938	0.344299	0.00015087
PH_mr_0002067	hsa-miR-615-3p	244.225	373.36	0.0403978	0.0621204	0.612353	0.000936763
PH_mr_0002046	hsa-miR-615-5p	216.113	216.276	0.026421	0.0562765	0.00108348	0.940796
PH_mr_0001834	hsa-miR-616-3p	186.244	220.829	0.049028	0.0205846	0.245735	0.00247926
PH_mr_0008689	hsa-miR-6165	2922.8	2478.06	0.0371861	0.0207557	-0.238138	0.00530294
PH_mr_0002322	hsa-miR-622	114.206	138.872	0.0955675	0.0363242	0.282112	0.0402937
PH_mr_0003164	hsa-miR-625-3p	148.468	210.584	0.0492613	0.0112929	0.504244	0.000120051
PH_mr_0002404	hsa-miR-625-5p	117.72	128.627	0.0335676	0.040198	0.127832	0.0359513
PH_mr_0000230	hsa-miR-626	112.449	153.669	0.0222629	0.0522861	0.450558	0.0012911
PH_mr_0003015	hsa-miR-627	167.795	208.308	0.0434761	0.0300413	0.312013	0.00130413
PH_mr_0003025	hsa-miR-628-3p	119.477	151.393	0.0423293	0.0526316	0.341562	0.00355087
PH_mr_0002350	hsa-miR-629-3p	118.599	145.701	0.0148148	0.0163482	0.296927	0.000101955
PH_mr_0002336	hsa-miR-631	195.029	249.286	0.0406288	0.0390933	0.354114	0.00142728
PH_mr_0003409	hsa-miR-633	106.3	133.18	0.0165289	0.0271652	0.325244	0.000266061
PH_mr_0002598	hsa-miR-634	883.78	1425.14	0.0797027	0.0872845	0.689347	0.00351481
PH_mr_0000692	hsa-miR-637	498.993	430.275	0.0498496	0.021459	-0.213762	0.0115245
PH_mr_0001478	hsa-miR-638	780.116	614.678	0.0361921	0.0455036	-0.343858	0.00123369
PH_mr_0000697	hsa-miR-640	123.87	169.606	0.0141844	0.0413576	0.45336	0.000342786
PH_mr_0002070	hsa-miR-641	133.533	184.403	0.00379005	0.0477219	0.465665	0.0109186
PH_mr_0008066	hsa-miR-642a-3p	313.628	327.828	0.0524719	0.0371706	0.0638871	0.171401
PH_mr_0004699	hsa-miR-642b-3p	188.001	187.818	0.0376173	0.00606061	-0.00140239	0.580042
PH_mr_0001968	hsa-miR-647	144.954	202.616	0.0173205	0.0813863	0.483154	0.0232755
PH_mr_0008703	hsa-miR-6499-3p	104.543	145.701	0.0533761	0.043161	0.478925	0.000807787
PH_mr_0008635	hsa-miR-6499-5p	183.608	241.318	0.0713132	0.00542963	0.394304	0.0129665
PH_mr_0001525	hsa-miR-650	173.945	160.499	0.0240704	0.0531678	-0.116063	0.120478
PH_mr_0008705	hsa-miR-6500-3p	131.776	161.638	0.0783298	0.0107825	0.294671	0.0044144
PH_mr_0008659	hsa-miR-6501-3p	119.477	141.148	0.016816	0.0419961	0.240476	0.00342771
PH_mr_0008660	hsa-miR-6503-3p	158.132	217.414	0.0227474	0.0303076	0.459318	0.000125695
PH_mr_0008638	hsa-miR-6503-5p	168.674	248.148	0.0213082	0.0252255	0.556964	3.92423e-05
PH_mr_0008708	hsa-miR-6504-3p	144.075	192.371	0.0247436	0.0637565	0.41707	0.00413587
PH_mr_0008710	hsa-miR-6506-3p	122.113	165.052	0.0167753	0.00800023	0.43471	6.40113e-06
PH_mr_0008717	hsa-miR-6508-5p	374.245	503.125	0.0129185	0.0248836	0.426935	7.58735e-05
PH_mr_0008712	hsa-miR-6509-3p	254.768	421.168	0.028994	0.0764839	0.725215	0.00106904
PH_mr_0008695	hsa-miR-6509-5p	154.618	180.988	0.0595235	0.0397771	0.227194	0.0261611
PH_mr_0008713	hsa-miR-6510-3p	152.861	231.073	0.0632184	0.0540833	0.596135	0.00116279
PH_mr_0008696	hsa-miR-6510-5p	2227.02	2528.15	0.0215212	0.0169595	0.182966	0.00130333
PH_mr_0008662	hsa-miR-6511a-3p	586.844	917.464	0.0413397	0.0361034	0.644674	0.000168235
PH_mr_0008640	hsa-miR-6511a-5p,hsa-miR-6511b-5p	679.087	692.082	0.0127907	0.0433354	0.0273453	0.93264
PH_mr_0008667	hsa-miR-6511b-3p	342.618	426.86	0.0219954	0.0377346	0.317159	0.000836633
PH_mr_0008645	hsa-miR-6511b-5p	665.031	622.646	0.00736477	0.0398096	-0.0950101	0.0363644
PH_mr_0008663	hsa-miR-6512-3p	124.748	168.467	0.031135	0.0402252	0.433449	0.000646724
PH_mr_0008697	hsa-miR-6512-5p	102.786	147.978	0.025641	0.0572626	0.525745	0.0011955
PH_mr_0008698	hsa-miR-6513-5p	113.328	158.223	0.0133235	0.0782391	0.481456	0.0261432
PH_mr_0008664	hsa-miR-6514-3p	276.73	424.583	0.0181476	0.0334911	0.617566	6.71978e-05
PH_mr_0008641	hsa-miR-6514-5p	167.795	219.69	0.0609158	0.0523846	0.388771	0.00388443
PH_mr_0008722	hsa-miR-6515-3p	123.87	170.744	0.053357	0.0139397	0.46301	0.000329506
PH_mr_0008699	hsa-miR-6515-5p	206.45	235.627	0.0350922	0.00483092	0.190712	0.0013148
PH_mr_0008023	hsa-miR-652-5p	185.365	207.169	0.0355152	0.011396	0.160438	0.00530992
PH_mr_0001272	hsa-miR-653	101.029	142.287	0.0276322	0.032	0.494037	0.000204559
PH_mr_0000466	hsa-miR-654-5p	201.179	216.276	0.0284537	0.0211964	0.104394	0.0189058
PH_mr_0001502	hsa-miR-657	101.029	125.212	0.0264125	0.0423207	0.309612	0.00182908
PH_mr_0001611	hsa-miR-658	303.964	289.126	0.0248197	0.00679236	-0.0722012	0.0732134
PH_mr_0003256	hsa-miR-659-3p	133.533	162.776	0.0804695	0.020979	0.285686	0.0247924
PH_mr_0008074	hsa-miR-660-3p	94.0005	112.691	0.0373832	0.0523911	0.261632	0.0064814
PH_mr_0001255	hsa-miR-661	243.347	269.775	0.0360744	0.0126582	0.148743	0.00902345
PH_mr_0001619	hsa-miR-663a	258.282	229.935	0.0305436	0.0406454	-0.167718	0.043324
PH_mr_0003276	hsa-miR-664a-3p	324.17	476.945	0.0492729	0.0784927	0.557072	0.00265271
PH_mr_0000938	hsa-miR-664a-5p	115.085	145.701	0.019162	0.0407039	0.340319	0.000919683
PH_mr_0008051	hsa-miR-664b-3p	260.039	363.115	0.0155342	0.0297632	0.481702	9.72362e-05
PH_mr_0008040	hsa-miR-664b-5p	208.207	241.318	0.0393272	0.007194	0.21292	0.00336137
PH_mr_0000829	hsa-miR-665	309.235	359.7	0.0202317	0.00964753	0.218092	0.000220365
PH_mr_0000050	hsa-miR-668	254.768	314.169	0.0691532	0.0649565	0.302358	0.0130041
PH_mr_0004196	hsa-miR-670	107.178	125.212	0.0613533	0.0138446	0.224365	0.0100109
PH_mr_0002549	hsa-miR-671-3p	205.571	247.009	0.0224942	0.051626	0.264929	0.00300651
PH_mr_0001390	hsa-miR-671-5p	178.337	185.542	0.0467697	0.0219851	0.0571346	0.0826422
PH_mr_0008665	hsa-miR-6715b-3p	104.543	132.042	0.0252101	0.0389225	0.336906	0.000846437
PH_mr_0008666	hsa-miR-6716-3p	129.141	184.403	0.0777539	0.028114	0.51392	0.000651655
PH_mr_0008644	hsa-miR-6716-5p	518.32	634.029	0.0617072	0.0350411	0.290705	0.00924265
PH_mr_0008700	hsa-miR-6717-5p	790.658	858.272	0.0251925	0.00686414	0.118382	0.0070591
PH_mr_0008646	hsa-miR-6718-5p	242.468	244.733	0.0156795	0.0484562	0.0134108	0.398405
PH_mr_0008648	hsa-miR-6721-5p	556.096	486.051	0.0333503	0.0307297	-0.194227	0.00544602
PH_mr_0008668	hsa-miR-6722-3p	2672.42	2349.44	0.0189956	0.0237535	-0.185835	0.0026243
PH_mr_0008649	hsa-miR-6722-5p	288.151	324.413	0.00984046	0.0343604	0.171008	0.00617439
PH_mr_0008650	hsa-miR-6723-5p	141.44	170.744	0.0712514	0.0101609	0.271644	0.0090921
PH_mr_0008651	hsa-miR-6724-5p	143.197	150.255	0.040478	0.0130229	0.0694083	0.0612395
PH_mr_0003468	hsa-miR-675-3p	286.394	415.477	0.0277203	0.0506449	0.536767	0.000591779
PH_mr_0003304	hsa-miR-675-5p	191.515	196.925	0.0344819	0.0323341	0.0401863	0.638364
PH_mr_0002854	hsa-miR-7-1-3p	108.935	154.808	0.0166979	0.0413068	0.507009	0.00036109
PH_mr_0000010	hsa-miR-7-5p	165.16	137.733	0.091871	0.0289441	-0.261983	0.047846
PH_mr_0004213	hsa-miR-711	318.899	308.477	0.0281634	0.0439352	-0.0479343	0.322383
PH_mr_0004028	hsa-miR-718	193.272	239.041	0.0380816	0.0333333	0.306628	0.00245236
PH_mr_0001873	hsa-miR-744-5p	519.199	363.115	0.0523717	0.0453946	-0.515859	0.00128033
PH_mr_0008671	hsa-miR-758-5p	150.225	195.786	0.0219263	0.0625168	0.382155	0.0057291
PH_mr_0002994	hsa-miR-760	670.302	611.263	0.0491526	0.0345592	-0.133019	0.0354459
PH_mr_0003307	hsa-miR-761	138.804	179.85	0.0242171	0.0229653	0.373742	0.000170974
PH_mr_0002608	hsa-miR-762	1881.77	1211.14	0.0276939	0.0496717	-0.635718	0.000191177
PH_mr_0004197	hsa-miR-764	122.991	146.84	0.0570199	0.0206699	0.255687	0.00748632
PH_mr_0001305	hsa-miR-765	868.845	922.017	0.0570314	0.00926993	0.0856938	0.318434
PH_mr_0003162	hsa-miR-766-3p	4490.06	6559.98	0.0345969	0.0237743	0.546957	8.97389e-05
PH_mr_0008054	hsa-miR-766-5p	164.281	182.127	0.0290382	0.0292318	0.148776	0.014083
PH_mr_0000638	hsa-miR-767-3p	85.2154	113.829	0.0685961	0.0209564	0.417686	0.00296565
PH_mr_0001353	hsa-miR-769-3p	173.945	182.127	0.0555556	0.0281242	0.0663139	0.246829
PH_mr_0000765	hsa-miR-769-5p	138.804	155.946	0.0184654	0.0665268	0.167994	0.0261411
PH_mr_0001853	hsa-miR-877-3p	924.191	1270.33	0.0182067	0.0523711	0.458945	0.000818735
PH_mr_0001461	hsa-miR-877-5p	509.535	457.594	0.0717768	0.0534431	-0.155115	0.186249
PH_mr_0002846	hsa-miR-885-3p	831.069	676.146	0.0377225	0.0197328	-0.297635	0.00242115
PH_mr_0000696	hsa-miR-885-5p	172.188	249.286	0.0260047	0.0294931	0.53382	0.000128451
PH_mr_0002427	hsa-miR-887	162.524	200.339	0.0459355	0.0184039	0.301793	0.00182793
PH_mr_0003147	hsa-miR-888-5p	122.991	196.925	0.0450638	0.0254906	0.679088	8.98955e-05
PH_mr_0001085	hsa-miR-890	120.356	140.01	0.0194541	0.0673211	0.218225	0.0133474
PH_mr_0002942	hsa-miR-891a	166.917	212.861	0.0343321	0.023063	0.350781	0.000419141
PH_mr_0008718	hsa-miR-892c-5p	155.496	227.658	0.0510816	0.0401469	0.549993	0.000394606
PH_mr_0002790	hsa-miR-920	214.356	235.627	0.0523445	0.0266495	0.136492	0.021188
PH_mr_0001975	hsa-miR-921	400.6	392.711	0.014412	0.00666815	-0.0286951	0.207389
PH_mr_0002155	hsa-miR-924	124.748	166.191	0.0252136	0.0240563	0.41382	0.000195383
PH_mr_0003381	hsa-miR-92a-1-5p	131.776	160.499	0.00666667	0.0461791	0.284475	0.0190472
PH_mr_0002562	hsa-miR-92a-2-5p	133.533	142.287	0.0309295	0.032505	0.0915992	0.0432962
PH_mr_0000436	hsa-miR-92a-3p	446.283	366.53	0.10503	0.0711981	-0.284025	0.04104
PH_mr_0000812	hsa-miR-92b-3p	321.534	289.126	0.0410888	0.0553101	-0.153273	0.052616
PH_mr_0001165	hsa-miR-92b-5p	1021.71	711.433	0.0242389	0.036304	-0.522181	0.000105976
PH_mr_0001695	hsa-miR-93-5p	571.031	398.402	0.0472157	0.0691449	-0.519342	0.00126627
PH_mr_0002041	hsa-miR-933	1130.64	1220.25	0.011655	0.010268	0.110035	0.0012328
PH_mr_0001404	hsa-miR-934	104.543	133.18	0.070696	0.0310823	0.349289	0.00262086
PH_mr_0001830	hsa-miR-936	257.403	261.807	0.0359321	0.0502562	0.0244756	0.343928
PH_mr_0008605	hsa-miR-937-5p	1007.65	840.06	0.0158161	0.0318765	-0.26243	0.0011615
PH_mr_0008654	hsa-miR-939-3p	472.638	709.156	0.0733257	0.0870788	0.585368	0.00442291
PH_mr_0001439	hsa-miR-939-5p	493.722	442.796	0.0420184	0.0747324	-0.157058	0.140271
PH_mr_0003211	hsa-miR-95	90.4864	119.521	0.0147825	0.0270633	0.401487	0.000116579
PH_mr_0008719	hsa-miR-98-3p	122.113	180.988	0.0289364	0.0125786	0.567684	1.80624e-05
PH_mr_0000142	hsa-miR-98-5p	404.114	283.435	0.114889	0.0824479	-0.511746	0.0103832
PH_mr_0001128	hsa-miR-99a-5p	313.628	283.435	0.0934295	0.0667949	-0.146036	0.207055
PH_mr_0002005	hsa-miR-99b-3p	159.889	175.297	0.0146174	0.0529448	0.132734	0.0543391
PH_mr_0001101	hsa-miR-99b-5p	259.16	213.999	0.0355632	0.00813957	-0.27624	0.000788754

## Sheet: DE gene number
NO	Comparison	Up-regulated	Down-regulated
1	B/A	38	25

## Sheet: Differential Data
		Normalized Intensity		CV		log2 (Ratio)	P-value (Differentially expressed)
ID	Name	A	B	A	B	B/A	B/A
PH_mr_0001930	hsa-let-7a-3p
PH_mr_0000203	hsa-let-7a-5p	2438.74	1096.18	0.0713252	0.0861898	-1.15366	0.000357388
PH_mr_0002480	hsa-let-7b-3p
PH_mr_0000163	hsa-let-7b-5p	798.565	465.562	0.110156	0.0547192	-0.778437	0.0025275
PH_mr_0000169	hsa-let-7c
PH_mr_0000644	hsa-let-7d-3p
PH_mr_0000207	hsa-let-7d-5p	1135.03	703.465	0.170623	0.0803796	-0.690185	0.0197617
PH_mr_0000205	hsa-let-7e-5p	943.519	624.923	0.100986	0.0519562	-0.594374	0.00356205
PH_mr_0000206	hsa-let-7f-5p	1854.53	1123.49	0.0914589	0.0941381	-0.723062	0.00356173
PH_mr_0002160	hsa-let-7g-3p
PH_mr_0000222	hsa-let-7g-5p
PH_mr_0000150	hsa-let-7i-5p
PH_mr_0000903	hsa-miR-1
PH_mr_0000017	hsa-miR-100-5p
PH_mr_0002951	hsa-miR-103a-3p
PH_mr_0000479	hsa-miR-105-5p
PH_mr_0001700	hsa-miR-106a-5p	878.509	523.615	0.0189864	0.00576416	-0.746552	3.23118e-06
PH_mr_0000965	hsa-miR-106b-5p
PH_mr_0003167	hsa-miR-107
PH_mr_0002864	hsa-miR-10a-3p
PH_mr_0001122	hsa-miR-10a-5p
PH_mr_0002519	hsa-miR-1181
PH_mr_0002593	hsa-miR-1182
PH_mr_0001432	hsa-miR-1183
PH_mr_0008136	hsa-miR-1185-1-3p
PH_mr_0008111	hsa-miR-1185-2-3p
PH_mr_0004038	hsa-miR-1193
PH_mr_0002066	hsa-miR-1200
PH_mr_0001441	hsa-miR-1202
PH_mr_0002341	hsa-miR-1203
PH_mr_0000899	hsa-miR-1204
PH_mr_0001941	hsa-miR-1207-3p
PH_mr_0001517	hsa-miR-1207-5p
PH_mr_0001807	hsa-miR-1224-3p
PH_mr_0001371	hsa-miR-1224-5p
PH_mr_0002464	hsa-miR-1225-3p
PH_mr_0001438	hsa-miR-1225-5p
PH_mr_0001723	hsa-miR-1226-3p
PH_mr_0001311	hsa-miR-1226-5p
PH_mr_0001856	hsa-miR-1227-3p
PH_mr_0008673	hsa-miR-1227-5p
PH_mr_0002507	hsa-miR-1228-3p
PH_mr_0000389	hsa-miR-1228-5p
PH_mr_0001871	hsa-miR-1229-3p	1790.4	2694.34	0.0143578	0.0191107	0.589648	9.87912e-06
PH_mr_0008606	hsa-miR-1229-5p
PH_mr_0002217	hsa-miR-1231
PH_mr_0008607	hsa-miR-1233-1-5p
PH_mr_0001832	hsa-miR-1233-3p
PH_mr_0002520	hsa-miR-1234-3p
PH_mr_0008608	hsa-miR-1234-5p
PH_mr_0001843	hsa-miR-1236-3p
PH_mr_0008674	hsa-miR-1236-5p
PH_mr_0001857	hsa-miR-1237-3p
PH_mr_0008609	hsa-miR-1237-5p
PH_mr_0002504	hsa-miR-1238-3p
PH_mr_0008675	hsa-miR-1238-5p
PH_mr_0001178	hsa-miR-1243
PH_mr_0001528	hsa-miR-1246	5393.17	8696.55	0.0534248	0.0238487	0.689311	9.79067e-05
PH_mr_0008003	hsa-miR-1247-3p
PH_mr_0002397	hsa-miR-1247-5p
PH_mr_0003406	hsa-miR-1248
PH_mr_0000225	hsa-miR-1249
PH_mr_0000106	hsa-miR-1250
PH_mr_0003194	hsa-miR-1253
PH_mr_0002221	hsa-miR-1254
PH_mr_0008088	hsa-miR-1255b-2-3p
PH_mr_0000166	hsa-miR-1255b-5p
PH_mr_0002468	hsa-miR-125a-3p
PH_mr_0002893	hsa-miR-125a-5p
PH_mr_0001774	hsa-miR-125b-1-3p
PH_mr_0002603	hsa-miR-125b-2-3p
PH_mr_0000042	hsa-miR-125b-5p
PH_mr_0003263	hsa-miR-1260a
PH_mr_0004269	hsa-miR-1260b
PH_mr_0000136	hsa-miR-1265
PH_mr_0000748	hsa-miR-1266
PH_mr_0003257	hsa-miR-1267
PH_mr_0004522	hsa-miR-1268a,hsa-miR-1268b
PH_mr_0001401	hsa-miR-1269a
PH_mr_0000380	hsa-miR-1270
PH_mr_0003166	hsa-miR-1271-5p
PH_mr_0003413	hsa-miR-1272
PH_mr_0001931	hsa-miR-1273a
PH_mr_0004250	hsa-miR-1273c
PH_mr_0004054	hsa-miR-1273d
PH_mr_0004658	hsa-miR-1273e
PH_mr_0004874	hsa-miR-1273f
PH_mr_0008030	hsa-miR-1273g-3p
PH_mr_0004875	hsa-miR-1273g-5p
PH_mr_0001994	hsa-miR-1275
PH_mr_0003287	hsa-miR-1276
PH_mr_0000093	hsa-miR-128
PH_mr_0002482	hsa-miR-1281	989.201	1485.47	0.0432498	0.0456596	0.586585	0.000334206
PH_mr_0001923	hsa-miR-1284
PH_mr_0000840	hsa-miR-1285-3p
PH_mr_0008079	hsa-miR-1285-5p
PH_mr_0000826	hsa-miR-1286
PH_mr_0002019	hsa-miR-1287
PH_mr_0003094	hsa-miR-1288
PH_mr_0000076	hsa-miR-1289
PH_mr_0000911	hsa-miR-129-1-3p
PH_mr_0001003	hsa-miR-129-2-3p
PH_mr_0002158	hsa-miR-129-5p
PH_mr_0003002	hsa-miR-1290
PH_mr_0003213	hsa-miR-1291
PH_mr_0008655	hsa-miR-1292-3p
PH_mr_0001823	hsa-miR-1292-5p
PH_mr_0002177	hsa-miR-1293
PH_mr_0000663	hsa-miR-1294
PH_mr_0002910	hsa-miR-1295a
PH_mr_0008032	hsa-miR-1295b-3p
PH_mr_0002413	hsa-miR-1296	428.712	676.146	0.0192107	0.023681	0.657324	1.5885e-05
PH_mr_0003000	hsa-miR-1299
PH_mr_0003407	hsa-miR-1302
PH_mr_0000688	hsa-miR-1303
PH_mr_0008034	hsa-miR-1304-3p
PH_mr_0001149	hsa-miR-1304-5p
PH_mr_0001155	hsa-miR-1306-3p
PH_mr_0008017	hsa-miR-1306-5p
PH_mr_0000996	hsa-miR-130a-3p
PH_mr_0002208	hsa-miR-130a-5p
PH_mr_0000994	hsa-miR-130b-3p
PH_mr_0001552	hsa-miR-132-3p
PH_mr_0000925	hsa-miR-1321
PH_mr_0001225	hsa-miR-1322
PH_mr_0002812	hsa-miR-133b
PH_mr_0001446	hsa-miR-134
PH_mr_0004564	hsa-miR-1343
PH_mr_0001373	hsa-miR-135a-3p
PH_mr_0002898	hsa-miR-135b-5p
PH_mr_0002453	hsa-miR-138-1-3p
PH_mr_0000180	hsa-miR-138-2-3p
PH_mr_0001618	hsa-miR-138-5p
PH_mr_0001064	hsa-miR-139-3p
PH_mr_0001494	hsa-miR-140-3p
PH_mr_0002054	hsa-miR-143-3p
PH_mr_0000823	hsa-miR-145-5p
PH_mr_0003467	hsa-miR-1469
PH_mr_0000176	hsa-miR-146a-5p
PH_mr_0001382	hsa-miR-146b-3p
PH_mr_0000751	hsa-miR-146b-5p
PH_mr_0003471	hsa-miR-1470
PH_mr_0003470	hsa-miR-1471
PH_mr_0000342	hsa-miR-148b-3p
PH_mr_0000423	hsa-miR-149-3p
PH_mr_0002074	hsa-miR-149-5p	209.085	315.307	0.0448963	0.0486601	0.592667	0.000731527
PH_mr_0001866	hsa-miR-150-3p
PH_mr_0001186	hsa-miR-150-5p
PH_mr_0001511	hsa-miR-151a-3p
PH_mr_0000566	hsa-miR-151a-5p,hsa-miR-151b
PH_mr_0001358	hsa-miR-152
PH_mr_0003463	hsa-miR-1538
PH_mr_0004543	hsa-miR-1587
PH_mr_0003160	hsa-miR-15a-3p
PH_mr_0001119	hsa-miR-15a-5p
PH_mr_0003267	hsa-miR-15b-5p
PH_mr_0001589	hsa-miR-16-5p
PH_mr_0001699	hsa-miR-17-5p
PH_mr_0000581	hsa-miR-181a-5p
PH_mr_0008140	hsa-miR-181b-3p
PH_mr_0000496	hsa-miR-181b-5p
PH_mr_0000582	hsa-miR-181c-5p
PH_mr_0000495	hsa-miR-181d
PH_mr_0000881	hsa-miR-182-5p
PH_mr_0002411	hsa-miR-1825	629.012	1032.43	0.0576137	0.0247594	0.714885	0.000100284
PH_mr_0001019	hsa-miR-1827
PH_mr_0002003	hsa-miR-185-3p
PH_mr_0002932	hsa-miR-185-5p
PH_mr_0000747	hsa-miR-186-5p
PH_mr_0004148	hsa-miR-187-3p
PH_mr_0001488	hsa-miR-187-5p
PH_mr_0001456	hsa-miR-188-5p
PH_mr_0001383	hsa-miR-18a-3p
PH_mr_0001728	hsa-miR-18a-5p
PH_mr_0001673	hsa-miR-18b-5p
PH_mr_0003464	hsa-miR-1908	2639.92	1725.65	0.0220414	0.0654935	-0.613353	0.000304824
PH_mr_0004002	hsa-miR-1909-3p
PH_mr_0003485	hsa-miR-1909-5p
PH_mr_0001239	hsa-miR-191-5p
PH_mr_0003460	hsa-miR-1910
PH_mr_0003491	hsa-miR-1911-3p
PH_mr_0003475	hsa-miR-1912
PH_mr_0003480	hsa-miR-1913
PH_mr_0003492	hsa-miR-1914-3p
PH_mr_0003461	hsa-miR-1914-5p
PH_mr_0004003	hsa-miR-1915-3p
PH_mr_0003458	hsa-miR-1915-5p
PH_mr_0000962	hsa-miR-193a-5p
PH_mr_0001625	hsa-miR-193b-3p
PH_mr_0000963	hsa-miR-193b-5p
PH_mr_0001212	hsa-miR-194-3p
PH_mr_0002975	hsa-miR-194-5p
PH_mr_0002414	hsa-miR-195-3p
PH_mr_0002247	hsa-miR-195-5p
PH_mr_0001753	hsa-miR-196a-3p
PH_mr_0004154	hsa-miR-196b-3p
PH_mr_0002351	hsa-miR-197-3p
PH_mr_0008009	hsa-miR-197-5p
PH_mr_0004018	hsa-miR-1972
PH_mr_0004186	hsa-miR-1973
PH_mr_0004187	hsa-miR-1976
PH_mr_0001955	hsa-miR-198
PH_mr_0002946	hsa-miR-19a-3p
PH_mr_0002947	hsa-miR-19b-3p
PH_mr_0002978	hsa-miR-200a-5p
PH_mr_0002955	hsa-miR-200b-3p
PH_mr_0002973	hsa-miR-200b-5p
PH_mr_0003356	hsa-miR-202-3p
PH_mr_0005255	hsa-miR-203b-5p
PH_mr_0008025	hsa-miR-204-3p	1625.24	1026.74	0.0617682	0.043709	-0.662584	0.000634712
PH_mr_0001363	hsa-miR-206
PH_mr_0001696	hsa-miR-20a-5p
PH_mr_0001697	hsa-miR-20b-5p	688.751	440.519	0.0454893	0.0662216	-0.644778	0.00078997
PH_mr_0000422	hsa-miR-21-3p
PH_mr_0002874	hsa-miR-21-5p
PH_mr_0003510	hsa-miR-210
PH_mr_0008014	hsa-miR-211-3p
PH_mr_0000814	hsa-miR-211-5p
PH_mr_0004020	hsa-miR-2110
PH_mr_0004156	hsa-miR-2113
PH_mr_0004199	hsa-miR-2114-3p
PH_mr_0004201	hsa-miR-2116-3p
PH_mr_0004070	hsa-miR-2116-5p
PH_mr_0002459	hsa-miR-212-3p
PH_mr_0000611	hsa-miR-214-3p
PH_mr_0002626	hsa-miR-215
PH_mr_0002902	hsa-miR-216b
PH_mr_0000418	hsa-miR-219-2-3p
PH_mr_0000446	hsa-miR-22-3p
PH_mr_0002731	hsa-miR-22-5p
PH_mr_0001929	hsa-miR-221-3p
PH_mr_0000125	hsa-miR-221-5p
PH_mr_0000499	hsa-miR-222-3p	3291.77	1831.51	0.0474129	0.0555181	-0.845829	0.000124255
PH_mr_0000799	hsa-miR-222-5p
PH_mr_0000195	hsa-miR-224-5p
PH_mr_0004211	hsa-miR-2276
PH_mr_0004027	hsa-miR-2277-3p
PH_mr_0004212	hsa-miR-2278
PH_mr_0004763	hsa-miR-2392
PH_mr_0002380	hsa-miR-23a-3p
PH_mr_0000121	hsa-miR-23a-5p
PH_mr_0002528	hsa-miR-23b-3p
PH_mr_0004651	hsa-miR-23c
PH_mr_0001872	hsa-miR-24-2-5p
PH_mr_0001874	hsa-miR-24-3p
PH_mr_0004958	hsa-miR-2467-3p
PH_mr_0004862	hsa-miR-2467-5p
PH_mr_0002920	hsa-miR-25-3p
PH_mr_0001118	hsa-miR-25-5p
PH_mr_0005285	hsa-miR-2681-3p
PH_mr_0001927	hsa-miR-26a-2-3p
PH_mr_0000750	hsa-miR-26a-5p
PH_mr_0002048	hsa-miR-26b-3p
PH_mr_0000525	hsa-miR-26b-5p
PH_mr_0002298	hsa-miR-27a-3p
PH_mr_0003212	hsa-miR-27a-5p
PH_mr_0002203	hsa-miR-27b-3p
PH_mr_0002981	hsa-miR-28-3p
PH_mr_0001737	hsa-miR-28-5p
PH_mr_0004030	hsa-miR-2861
PH_mr_0002410	hsa-miR-296-3p
PH_mr_0004804	hsa-miR-2964a-5p
PH_mr_0001322	hsa-miR-297
PH_mr_0002409	hsa-miR-298
PH_mr_0000255	hsa-miR-299-3p
PH_mr_0002737	hsa-miR-29a-3p
PH_mr_0003042	hsa-miR-29b-1-5p
PH_mr_0001674	hsa-miR-29b-2-5p
PH_mr_0000149	hsa-miR-29b-3p
PH_mr_0002736	hsa-miR-29c-3p
PH_mr_0000683	hsa-miR-300
PH_mr_0001222	hsa-miR-302c-5p
PH_mr_0004941	hsa-miR-3064-3p
PH_mr_0004841	hsa-miR-3064-5p
PH_mr_0002338	hsa-miR-30a-3p
PH_mr_0001891	hsa-miR-30a-5p
PH_mr_0001970	hsa-miR-30b-3p
PH_mr_0000770	hsa-miR-30b-5p
PH_mr_0002420	hsa-miR-30c-1-3p
PH_mr_0000705	hsa-miR-30c-2-3p
PH_mr_0002335	hsa-miR-30c-5p
PH_mr_0001893	hsa-miR-30d-5p
PH_mr_0002352	hsa-miR-30e-3p
PH_mr_0001890	hsa-miR-30e-5p
PH_mr_0004076	hsa-miR-3119
PH_mr_0004229	hsa-miR-3120-3p
PH_mr_0004638	hsa-miR-3120-5p
PH_mr_0004077	hsa-miR-3121-3p
PH_mr_0004230	hsa-miR-3122
PH_mr_0004231	hsa-miR-3124-5p
PH_mr_0004233	hsa-miR-3125
PH_mr_0004294	hsa-miR-3126-3p
PH_mr_0004234	hsa-miR-3126-5p
PH_mr_0004235	hsa-miR-3127-5p
PH_mr_0004078	hsa-miR-3128
PH_mr_0004236	hsa-miR-3130-3p
PH_mr_0004034	hsa-miR-3130-5p
PH_mr_0004035	hsa-miR-3131
PH_mr_0004237	hsa-miR-3132
PH_mr_0004079	hsa-miR-3133
PH_mr_0004080	hsa-miR-3134
PH_mr_0004239	hsa-miR-3135a
PH_mr_0004526	hsa-miR-3135b
PH_mr_0004036	hsa-miR-3137
PH_mr_0004243	hsa-miR-3138
PH_mr_0004246	hsa-miR-3141
PH_mr_0004081	hsa-miR-3144-5p
PH_mr_0004083	hsa-miR-3145-3p
PH_mr_0005148	hsa-miR-3145-5p	479.666	810.464	0.0610146	0.00922284	0.756719	5.36392e-05
PH_mr_0004084	hsa-miR-3146
PH_mr_0004037	hsa-miR-3147
PH_mr_0004252	hsa-miR-3148
PH_mr_0004085	hsa-miR-3149
PH_mr_0004253	hsa-miR-3150a-3p
PH_mr_0004639	hsa-miR-3150a-5p
PH_mr_0004900	hsa-miR-3150b-3p
PH_mr_0004686	hsa-miR-3150b-5p
PH_mr_0004254	hsa-miR-3151
PH_mr_0004086	hsa-miR-3152-3p
PH_mr_0004255	hsa-miR-3153
PH_mr_0004257	hsa-miR-3154
PH_mr_0004258	hsa-miR-3155a,hsa-miR-3155b
PH_mr_0004259	hsa-miR-3156-5p
PH_mr_0004261	hsa-miR-3158-3p
PH_mr_0004641	hsa-miR-3158-5p
PH_mr_0004262	hsa-miR-3159
PH_mr_0004263	hsa-miR-3160-3p
PH_mr_0004642	hsa-miR-3160-5p
PH_mr_0004264	hsa-miR-3161
PH_mr_0004601	hsa-miR-3162-3p	674.695	1046.09	0.0508491	0.0278671	0.632701	0.000157382
PH_mr_0004265	hsa-miR-3162-5p
PH_mr_0004087	hsa-miR-3163
PH_mr_0004267	hsa-miR-3165
PH_mr_0004271	hsa-miR-3170
PH_mr_0004273	hsa-miR-3173-3p
PH_mr_0004643	hsa-miR-3173-5p
PH_mr_0004275	hsa-miR-3174
PH_mr_0004276	hsa-miR-3175
PH_mr_0004277	hsa-miR-3176
PH_mr_0004039	hsa-miR-3177-3p
PH_mr_0004501	hsa-miR-3177-5p
PH_mr_0004040	hsa-miR-3178
PH_mr_0004091	hsa-miR-3179
PH_mr_0004042	hsa-miR-3180,hsa-miR-3180-3p
PH_mr_0004041	hsa-miR-3180-5p
PH_mr_0004092	hsa-miR-3182
PH_mr_0008024	hsa-miR-3184-3p	978.659	1614.1	0.0203213	0.0069347	0.721851	1.05283e-06
PH_mr_0004045	hsa-miR-3184-5p
PH_mr_0004046	hsa-miR-3185
PH_mr_0004281	hsa-miR-3186-3p
PH_mr_0004047	hsa-miR-3187-3p
PH_mr_0004502	hsa-miR-3187-5p
PH_mr_0004048	hsa-miR-3188
PH_mr_0004282	hsa-miR-3189-3p
PH_mr_0004503	hsa-miR-3189-5p
PH_mr_0004283	hsa-miR-3190-3p
PH_mr_0008177	hsa-miR-3190-5p
PH_mr_0004049	hsa-miR-3191-3p
PH_mr_0008045	hsa-miR-3191-5p
PH_mr_0004285	hsa-miR-3192
PH_mr_0004050	hsa-miR-3194-5p
PH_mr_0004051	hsa-miR-3195
PH_mr_0004052	hsa-miR-3196
PH_mr_0004053	hsa-miR-3197
PH_mr_0004287	hsa-miR-3198
PH_mr_0004288	hsa-miR-3199
PH_mr_0000117	hsa-miR-32-3p
PH_mr_0004644	hsa-miR-3200-5p
PH_mr_0004094	hsa-miR-3201
PH_mr_0004292	hsa-miR-3202
PH_mr_0002259	hsa-miR-320a	485.815	320.998	0.0224237	0.0455804	-0.597842	0.000125781
PH_mr_0003385	hsa-miR-320b
PH_mr_0000512	hsa-miR-320c
PH_mr_0003012	hsa-miR-320d
PH_mr_0004130	hsa-miR-320e
PH_mr_0002293	hsa-miR-323a-5p
PH_mr_0001548	hsa-miR-323b-5p
PH_mr_0001389	hsa-miR-324-3p
PH_mr_0000477	hsa-miR-324-5p
PH_mr_0002382	hsa-miR-328
PH_mr_0001820	hsa-miR-330-3p
PH_mr_0002271	hsa-miR-330-5p
PH_mr_0003370	hsa-miR-331-3p
PH_mr_0002535	hsa-miR-335-3p
PH_mr_0001177	hsa-miR-338-5p
PH_mr_0003482	hsa-miR-339-3p
PH_mr_0003158	hsa-miR-339-5p
PH_mr_0000549	hsa-miR-342-3p
PH_mr_0002883	hsa-miR-342-5p
PH_mr_0008018	hsa-miR-345-3p
PH_mr_0002052	hsa-miR-345-5p
PH_mr_0002220	hsa-miR-346
PH_mr_0000352	hsa-miR-34a-5p
PH_mr_0001007	hsa-miR-34b-3p
PH_mr_0001533	hsa-miR-34c-3p
PH_mr_0002170	hsa-miR-34c-5p
PH_mr_0008121	hsa-miR-3529-3p	141.44	212.861	0.0409323	0.0140731	0.58972	4.79756e-05
PH_mr_0004944	hsa-miR-3591-3p
PH_mr_0005262	hsa-miR-3591-5p
PH_mr_0004645	hsa-miR-3605-5p
PH_mr_0005109	hsa-miR-3607-3p
PH_mr_0004646	hsa-miR-3607-5p
PH_mr_0004647	hsa-miR-3609
PH_mr_0000119	hsa-miR-361-3p
PH_mr_0002569	hsa-miR-361-5p
PH_mr_0004648	hsa-miR-3610
PH_mr_0004649	hsa-miR-3612
PH_mr_0004884	hsa-miR-3613-3p
PH_mr_0004650	hsa-miR-3614-5p
PH_mr_0004886	hsa-miR-3616-3p	93.1219	147.978	0.198863	0.0838089	0.66819	0.0407189
PH_mr_0008656	hsa-miR-3617-3p
PH_mr_0004602	hsa-miR-3619-3p
PH_mr_0004505	hsa-miR-3619-5p
PH_mr_0004506	hsa-miR-3620-3p
PH_mr_0008610	hsa-miR-3620-5p
PH_mr_0004507	hsa-miR-3621
PH_mr_0004887	hsa-miR-3622a-3p
PH_mr_0004508	hsa-miR-3622a-5p
PH_mr_0004888	hsa-miR-3622b-3p
PH_mr_0004652	hsa-miR-3622b-5p
PH_mr_0000129	hsa-miR-363-5p
PH_mr_0004653	hsa-miR-3646
PH_mr_0004509	hsa-miR-3648
PH_mr_0004654	hsa-miR-3651
PH_mr_0004655	hsa-miR-3652
PH_mr_0005159	hsa-miR-3653
PH_mr_0004656	hsa-miR-3654
PH_mr_0004510	hsa-miR-3656	3415.64	2243.57	0.0221312	0.0536024	-0.606358	0.000121379
PH_mr_0004659	hsa-miR-3659
PH_mr_0008176	hsa-miR-365a-5p
PH_mr_0004153	hsa-miR-365b-5p
PH_mr_0004660	hsa-miR-3660
PH_mr_0004661	hsa-miR-3661
PH_mr_0005162	hsa-miR-3662
PH_mr_0004603	hsa-miR-3663-3p
PH_mr_0004511	hsa-miR-3663-5p
PH_mr_0004512	hsa-miR-3665
PH_mr_0004663	hsa-miR-3666
PH_mr_0004889	hsa-miR-3667-3p
PH_mr_0004664	hsa-miR-3667-5p
PH_mr_0004665	hsa-miR-3670
PH_mr_0004890	hsa-miR-3675-3p
PH_mr_0004667	hsa-miR-3676-3p	482.301	185.542	0.0222096	0.0215895	-1.37819	1.49158e-06
PH_mr_0008170	hsa-miR-3676-5p
PH_mr_0004513	hsa-miR-3677-5p
PH_mr_0004669	hsa-miR-3679-5p
PH_mr_0004893	hsa-miR-3680-3p
PH_mr_0005291	hsa-miR-3682-3p
PH_mr_0005171	hsa-miR-3686
PH_mr_0004514	hsa-miR-3687
PH_mr_0004896	hsa-miR-3689a-3p
PH_mr_0004742	hsa-miR-3689b-3p,hsa-miR-3689c
PH_mr_0004744	hsa-miR-3689f
PH_mr_0004675	hsa-miR-3690
PH_mr_0004897	hsa-miR-3691-3p
PH_mr_0004676	hsa-miR-3691-5p
PH_mr_0004677	hsa-miR-3692-5p
PH_mr_0001396	hsa-miR-370
PH_mr_0004515	hsa-miR-3714
PH_mr_0000395	hsa-miR-371a-3p
PH_mr_0000873	hsa-miR-371a-5p
PH_mr_0004850	hsa-miR-371b-5p
PH_mr_0000102	hsa-miR-373-5p
PH_mr_0001189	hsa-miR-374a-5p
PH_mr_0001188	hsa-miR-374b-5p
PH_mr_0001542	hsa-miR-378a-3p
PH_mr_0004238	hsa-miR-378b
PH_mr_0004304	hsa-miR-378c
PH_mr_0004965	hsa-miR-378d
PH_mr_0004703	hsa-miR-378e
PH_mr_0004707	hsa-miR-378f
PH_mr_0004712	hsa-miR-378g
PH_mr_0004736	hsa-miR-378h
PH_mr_0004782	hsa-miR-378i
PH_mr_0008685	hsa-miR-378j
PH_mr_0004516	hsa-miR-3907
PH_mr_0005173	hsa-miR-3908
PH_mr_0004995	hsa-miR-3910
PH_mr_0004680	hsa-miR-3911
PH_mr_0004899	hsa-miR-3913-3p
PH_mr_0005176	hsa-miR-3914
PH_mr_0004682	hsa-miR-3916
PH_mr_0004683	hsa-miR-3917
PH_mr_0004684	hsa-miR-3918
PH_mr_0004685	hsa-miR-3919
PH_mr_0004517	hsa-miR-3922-5p
PH_mr_0004688	hsa-miR-3925-5p
PH_mr_0004689	hsa-miR-3926
PH_mr_0004691	hsa-miR-3928
PH_mr_0004692	hsa-miR-3929
PH_mr_0004693	hsa-miR-3934-5p
PH_mr_0004694	hsa-miR-3935
PH_mr_0004695	hsa-miR-3936
PH_mr_0004518	hsa-miR-3937
PH_mr_0004697	hsa-miR-3939
PH_mr_0004605	hsa-miR-3940-3p
PH_mr_0004519	hsa-miR-3940-5p	3557.96	2215.12	0.0255728	0.0216829	-0.683668	2.24151e-05
PH_mr_0004606	hsa-miR-3944-3p
PH_mr_0004521	hsa-miR-3944-5p
PH_mr_0004698	hsa-miR-3945
PH_mr_0004545	hsa-miR-3960
PH_mr_0004546	hsa-miR-3972
PH_mr_0005234	hsa-miR-3976
PH_mr_0002279	hsa-miR-422a
PH_mr_0003163	hsa-miR-423-3p
PH_mr_0000863	hsa-miR-423-5p
PH_mr_0003339	hsa-miR-424-5p
PH_mr_0002299	hsa-miR-425-3p
PH_mr_0002876	hsa-miR-425-5p
PH_mr_0004105	hsa-miR-4251
PH_mr_0004320	hsa-miR-4252
PH_mr_0004318	hsa-miR-4253
PH_mr_0004319	hsa-miR-4254	441.011	662.486	0.0620469	0.0186453	0.587074	0.000272766
PH_mr_0004314	hsa-miR-4257
PH_mr_0004315	hsa-miR-4258
PH_mr_0004316	hsa-miR-4259
PH_mr_0004106	hsa-miR-4261
PH_mr_0004323	hsa-miR-4265
PH_mr_0004324	hsa-miR-4267
PH_mr_0004058	hsa-miR-4269
PH_mr_0004327	hsa-miR-4270
PH_mr_0004328	hsa-miR-4271
PH_mr_0004110	hsa-miR-4273
PH_mr_0004329	hsa-miR-4274
PH_mr_0004111	hsa-miR-4276
PH_mr_0004331	hsa-miR-4278
PH_mr_0004144	hsa-miR-4279
PH_mr_0004332	hsa-miR-4280
PH_mr_0004059	hsa-miR-4281
PH_mr_0004334	hsa-miR-4283
PH_mr_0004335	hsa-miR-4284
PH_mr_0004336	hsa-miR-4286
PH_mr_0004114	hsa-miR-4288
PH_mr_0004338	hsa-miR-4289
PH_mr_0004339	hsa-miR-4290	397.086	616.954	0.0569174	0.024913	0.635712	0.000134807
PH_mr_0004096	hsa-miR-4293
PH_mr_0004097	hsa-miR-4294
PH_mr_0004095	hsa-miR-4295
PH_mr_0004303	hsa-miR-4296
PH_mr_0004131	hsa-miR-4297
PH_mr_0004306	hsa-miR-4298
PH_mr_0004305	hsa-miR-4299
PH_mr_0004132	hsa-miR-4300
PH_mr_0004308	hsa-miR-4302
PH_mr_0004307	hsa-miR-4304
PH_mr_0004099	hsa-miR-4305
PH_mr_0004134	hsa-miR-4306
PH_mr_0004100	hsa-miR-4307
PH_mr_0004101	hsa-miR-4308
PH_mr_0000651	hsa-miR-431-3p
PH_mr_0004136	hsa-miR-4311
PH_mr_0004309	hsa-miR-4312
PH_mr_0004055	hsa-miR-4313
PH_mr_0004102	hsa-miR-4314
PH_mr_0004311	hsa-miR-4316
PH_mr_0004103	hsa-miR-4318
PH_mr_0004312	hsa-miR-4319
PH_mr_0001369	hsa-miR-432-5p
PH_mr_0004057	hsa-miR-4321
PH_mr_0004056	hsa-miR-4322
PH_mr_0004313	hsa-miR-4323
PH_mr_0004104	hsa-miR-4324
PH_mr_0004322	hsa-miR-4327
PH_mr_0004146	hsa-miR-4329
PH_mr_0004704	hsa-miR-4417
PH_mr_0004706	hsa-miR-4419a
PH_mr_0005219	hsa-miR-4419b
PH_mr_0004709	hsa-miR-4421
PH_mr_0004710	hsa-miR-4422
PH_mr_0004902	hsa-miR-4423-3p	223.141	348.317	0.0669291	0.018136	0.642446	0.000174964
PH_mr_0004713	hsa-miR-4425
PH_mr_0004714	hsa-miR-4428
PH_mr_0004715	hsa-miR-4429
PH_mr_0004716	hsa-miR-4430
PH_mr_0004719	hsa-miR-4433-3p
PH_mr_0008008	hsa-miR-4433-5p
PH_mr_0004720	hsa-miR-4435
PH_mr_0004721	hsa-miR-4436a
PH_mr_0004956	hsa-miR-4436b-3p
PH_mr_0004595	hsa-miR-4436b-5p
PH_mr_0004722	hsa-miR-4437
PH_mr_0005194	hsa-miR-4438
PH_mr_0004523	hsa-miR-4440
PH_mr_0004724	hsa-miR-4442
PH_mr_0004725	hsa-miR-4443
PH_mr_0004726	hsa-miR-4444
PH_mr_0004903	hsa-miR-4445-3p	170.431	268.637	0.0499942	0.0276085	0.656473	0.000132374
PH_mr_0004607	hsa-miR-4446-3p
PH_mr_0004728	hsa-miR-4446-5p
PH_mr_0004729	hsa-miR-4447
PH_mr_0004730	hsa-miR-4448
PH_mr_0004524	hsa-miR-4449
PH_mr_0004731	hsa-miR-4450
PH_mr_0005019	hsa-miR-4451
PH_mr_0004733	hsa-miR-4454
PH_mr_0005021	hsa-miR-4455
PH_mr_0005201	hsa-miR-4456
PH_mr_0005023	hsa-miR-4458
PH_mr_0004525	hsa-miR-4459
PH_mr_0004735	hsa-miR-4461
PH_mr_0004527	hsa-miR-4462
PH_mr_0004737	hsa-miR-4463
PH_mr_0004738	hsa-miR-4465
PH_mr_0004528	hsa-miR-4466
PH_mr_0004529	hsa-miR-4467	1522.46	953.889	0.0255733	0.0230248	-0.674507	2.2956e-05
PH_mr_0005028	hsa-miR-4468
PH_mr_0004739	hsa-miR-4470
PH_mr_0004740	hsa-miR-4472
PH_mr_0004904	hsa-miR-4474-3p
PH_mr_0005211	hsa-miR-4475
PH_mr_0004741	hsa-miR-4476
PH_mr_0005035	hsa-miR-4478
PH_mr_0004746	hsa-miR-4481
PH_mr_0008095	hsa-miR-4482-3p
PH_mr_0005038	hsa-miR-4483
PH_mr_0004748	hsa-miR-4484	804.714	523.615	0.027511	0.0595293	-0.619971	0.000200982
PH_mr_0004749	hsa-miR-4485
PH_mr_0004750	hsa-miR-4486
PH_mr_0004751	hsa-miR-4487
PH_mr_0004532	hsa-miR-4488
PH_mr_0004752	hsa-miR-4489
PH_mr_0004755	hsa-miR-4491
PH_mr_0004533	hsa-miR-4492	987.444	649.965	0.0616469	0.0217217	-0.603337	0.000598364
PH_mr_0004757	hsa-miR-4494
PH_mr_0004758	hsa-miR-4496
PH_mr_0004759	hsa-miR-4497	5828.91	3369.35	0.0346186	0.0264124	-0.790757	4.43788e-05
PH_mr_0004534	hsa-miR-4498
PH_mr_0005041	hsa-miR-4499
PH_mr_0004155	hsa-miR-449b-3p
PH_mr_0004224	hsa-miR-449c-3p
PH_mr_0004760	hsa-miR-4502
PH_mr_0004761	hsa-miR-4505
PH_mr_0004762	hsa-miR-4506
PH_mr_0004535	hsa-miR-4507
PH_mr_0004536	hsa-miR-4508
PH_mr_0004764	hsa-miR-4510
PH_mr_0004766	hsa-miR-4512
PH_mr_0004537	hsa-miR-4513
PH_mr_0004767	hsa-miR-4514
PH_mr_0004538	hsa-miR-4515
PH_mr_0004768	hsa-miR-4516
PH_mr_0001187	hsa-miR-452-3p
PH_mr_0004905	hsa-miR-4520a-3p
PH_mr_0004772	hsa-miR-4520a-5p,hsa-miR-4520b-5p
PH_mr_0004934	hsa-miR-4520b-3p
PH_mr_0004773	hsa-miR-4521	331.198	215.137	0.0372209	0.0454142	-0.622436	0.000169679
PH_mr_0004776	hsa-miR-4524a-5p	683.48	1034.71	0.00462844	0.036876	0.598253	0.0035117
PH_mr_0008100	hsa-miR-4524b-5p	404.993	619.231	0.0087794	0.0248066	0.612582	1.90214e-05
PH_mr_0004777	hsa-miR-4525
PH_mr_0004540	hsa-miR-4526
PH_mr_0004779	hsa-miR-4529-5p
PH_mr_0004780	hsa-miR-4530
PH_mr_0004541	hsa-miR-4532
PH_mr_0004542	hsa-miR-4533
PH_mr_0004781	hsa-miR-4534
PH_mr_0004783	hsa-miR-4535
PH_mr_0004784	hsa-miR-4537
PH_mr_0004785	hsa-miR-4538
PH_mr_0004544	hsa-miR-4539
PH_mr_0000507	hsa-miR-454-3p
PH_mr_0002210	hsa-miR-454-5p
PH_mr_0002681	hsa-miR-455-3p
PH_mr_0004547	hsa-miR-4632-3p
PH_mr_0008612	hsa-miR-4632-5p
PH_mr_0004908	hsa-miR-4633-3p
PH_mr_0004788	hsa-miR-4633-5p
PH_mr_0004548	hsa-miR-4634
PH_mr_0004789	hsa-miR-4635
PH_mr_0004608	hsa-miR-4638-3p
PH_mr_0004549	hsa-miR-4638-5p
PH_mr_0004791	hsa-miR-4639-5p
PH_mr_0004609	hsa-miR-4640-3p
PH_mr_0004550	hsa-miR-4640-5p
PH_mr_0004792	hsa-miR-4641	258.282	417.753	0.0336506	0.0169241	0.693706	1.70922e-05
PH_mr_0004551	hsa-miR-4642
PH_mr_0004793	hsa-miR-4644
PH_mr_0004911	hsa-miR-4646-3p	734.433	1123.49	0.017678	0.0250344	0.61329	3.01056e-05
PH_mr_0004794	hsa-miR-4646-5p
PH_mr_0004795	hsa-miR-4647
PH_mr_0004796	hsa-miR-4648
PH_mr_0004610	hsa-miR-4649-3p
PH_mr_0004552	hsa-miR-4649-5p
PH_mr_0004553	hsa-miR-4651
PH_mr_0004913	hsa-miR-4652-3p
PH_mr_0005240	hsa-miR-4652-5p
PH_mr_0004914	hsa-miR-4653-3p
PH_mr_0004797	hsa-miR-4653-5p
PH_mr_0004798	hsa-miR-4654
PH_mr_0004611	hsa-miR-4655-3p
PH_mr_0004554	hsa-miR-4655-5p
PH_mr_0004555	hsa-miR-4656
PH_mr_0004799	hsa-miR-4657
PH_mr_0004800	hsa-miR-4658
PH_mr_0004240	hsa-miR-466
PH_mr_0004801	hsa-miR-4660
PH_mr_0004916	hsa-miR-4661-3p
PH_mr_0004612	hsa-miR-4664-3p
PH_mr_0004557	hsa-miR-4664-5p
PH_mr_0004558	hsa-miR-4665-5p
PH_mr_0004918	hsa-miR-4667-3p	415.535	648.827	0.023875	0.0332181	0.642864	8.01448e-05
PH_mr_0004803	hsa-miR-4667-5p
PH_mr_0004805	hsa-miR-4669
PH_mr_0004808	hsa-miR-4672
PH_mr_0004559	hsa-miR-4673
PH_mr_0004560	hsa-miR-4674
PH_mr_0004809	hsa-miR-4675
PH_mr_0004810	hsa-miR-4676-5p
PH_mr_0004813	hsa-miR-4681
PH_mr_0004814	hsa-miR-4682
PH_mr_0004561	hsa-miR-4683
PH_mr_0004922	hsa-miR-4684-3p
PH_mr_0004923	hsa-miR-4685-3p
PH_mr_0004562	hsa-miR-4685-5p
PH_mr_0004815	hsa-miR-4686
PH_mr_0004614	hsa-miR-4687-3p
PH_mr_0004563	hsa-miR-4687-5p
PH_mr_0004565	hsa-miR-4688
PH_mr_0004566	hsa-miR-4689
PH_mr_0004615	hsa-miR-4690-3p
PH_mr_0004567	hsa-miR-4690-5p
PH_mr_0004924	hsa-miR-4691-3p
PH_mr_0004568	hsa-miR-4691-5p
PH_mr_0004816	hsa-miR-4692
PH_mr_0005071	hsa-miR-4693-5p
PH_mr_0004925	hsa-miR-4695-3p
PH_mr_0004569	hsa-miR-4695-5p
PH_mr_0004616	hsa-miR-4697-3p
PH_mr_0004570	hsa-miR-4697-5p
PH_mr_0004818	hsa-miR-4698
PH_mr_0005252	hsa-miR-4699-5p
PH_mr_0004617	hsa-miR-4700-3p
PH_mr_0004819	hsa-miR-4700-5p
PH_mr_0004926	hsa-miR-4701-3p
PH_mr_0004820	hsa-miR-4701-5p	1648.96	2553.19	0.0388105	0.00914362	0.630743	2.59373e-05
PH_mr_0004571	hsa-miR-4706
PH_mr_0004618	hsa-miR-4707-3p
PH_mr_0004572	hsa-miR-4707-5p
PH_mr_0004927	hsa-miR-4708-3p
PH_mr_0004822	hsa-miR-4708-5p
PH_mr_0004928	hsa-miR-4709-3p
PH_mr_0004823	hsa-miR-4709-5p
PH_mr_0004824	hsa-miR-4710
PH_mr_0004825	hsa-miR-4711-5p
PH_mr_0005307	hsa-miR-4712-3p
PH_mr_0004826	hsa-miR-4712-5p
PH_mr_0004930	hsa-miR-4713-3p
PH_mr_0004827	hsa-miR-4713-5p
PH_mr_0004932	hsa-miR-4715-3p
PH_mr_0004829	hsa-miR-4715-5p
PH_mr_0004933	hsa-miR-4716-3p
PH_mr_0004830	hsa-miR-4716-5p
PH_mr_0004619	hsa-miR-4717-3p
PH_mr_0004832	hsa-miR-4717-5p
PH_mr_0004833	hsa-miR-4718
PH_mr_0004573	hsa-miR-4721
PH_mr_0004620	hsa-miR-4722-3p
PH_mr_0004574	hsa-miR-4722-5p
PH_mr_0004935	hsa-miR-4723-3p
PH_mr_0004834	hsa-miR-4723-5p
PH_mr_0004835	hsa-miR-4724-5p
PH_mr_0004621	hsa-miR-4725-3p
PH_mr_0004575	hsa-miR-4725-5p
PH_mr_0004622	hsa-miR-4726-3p
PH_mr_0004576	hsa-miR-4726-5p
PH_mr_0004937	hsa-miR-4727-3p
PH_mr_0004623	hsa-miR-4728-3p	1565.5	2497.41	0.0295565	0.00511676	0.673809	5.02949e-06
PH_mr_0004577	hsa-miR-4728-5p
PH_mr_0004578	hsa-miR-4730
PH_mr_0004938	hsa-miR-4731-3p
PH_mr_0004579	hsa-miR-4731-5p
PH_mr_0004939	hsa-miR-4732-3p
PH_mr_0004837	hsa-miR-4732-5p
PH_mr_0004580	hsa-miR-4734
PH_mr_0004839	hsa-miR-4736
PH_mr_0004840	hsa-miR-4737
PH_mr_0004942	hsa-miR-4738-3p
PH_mr_0004581	hsa-miR-4739
PH_mr_0004843	hsa-miR-4740-5p
PH_mr_0004582	hsa-miR-4741
PH_mr_0004844	hsa-miR-4742-5p
PH_mr_0004583	hsa-miR-4743-5p
PH_mr_0004625	hsa-miR-4745-3p
PH_mr_0004584	hsa-miR-4745-5p
PH_mr_0004585	hsa-miR-4746-5p
PH_mr_0004845	hsa-miR-4747-5p
PH_mr_0004846	hsa-miR-4748
PH_mr_0004628	hsa-miR-4749-3p
PH_mr_0004586	hsa-miR-4749-5p	2174.31	1167.89	0.0277366	0.0254504	-0.896655	1.25372e-05
PH_mr_0008658	hsa-miR-4750-3p
PH_mr_0004587	hsa-miR-4750-5p
PH_mr_0004847	hsa-miR-4751
PH_mr_0004849	hsa-miR-4753-5p
PH_mr_0004588	hsa-miR-4754
PH_mr_0004946	hsa-miR-4755-3p
PH_mr_0004629	hsa-miR-4758-3p
PH_mr_0004591	hsa-miR-4758-5p
PH_mr_0004949	hsa-miR-4761-3p
PH_mr_0004853	hsa-miR-4761-5p
PH_mr_0004630	hsa-miR-4763-3p
PH_mr_0004592	hsa-miR-4763-5p
PH_mr_0005266	hsa-miR-4764-5p
PH_mr_0004593	hsa-miR-4767
PH_mr_0005136	hsa-miR-4768-3p
PH_mr_0004951	hsa-miR-4769-3p
PH_mr_0004856	hsa-miR-4769-5p
PH_mr_0004857	hsa-miR-4772-5p	115.963	177.574	0.0353552	0.0331785	0.61475	0.000144007
PH_mr_0004858	hsa-miR-4773
PH_mr_0004953	hsa-miR-4774-3p
PH_mr_0004954	hsa-miR-4776-3p
PH_mr_0004594	hsa-miR-4776-5p
PH_mr_0005273	hsa-miR-4778-5p
PH_mr_0005274	hsa-miR-4779
PH_mr_0004859	hsa-miR-4780
PH_mr_0005275	hsa-miR-4782-5p
PH_mr_0004631	hsa-miR-4783-3p
PH_mr_0004861	hsa-miR-4784
PH_mr_0004632	hsa-miR-4786-3p
PH_mr_0004863	hsa-miR-4786-5p
PH_mr_0004633	hsa-miR-4787-3p
PH_mr_0004598	hsa-miR-4787-5p
PH_mr_0004864	hsa-miR-4788
PH_mr_0004959	hsa-miR-4790-3p
PH_mr_0005100	hsa-miR-4791
PH_mr_0004865	hsa-miR-4792	621.106	340.349	0.0180508	0.0367893	-0.867822	8.05898e-06
PH_mr_0004634	hsa-miR-4793-3p
PH_mr_0005321	hsa-miR-4796-3p
PH_mr_0004962	hsa-miR-4800-3p
PH_mr_0004869	hsa-miR-4800-5p
PH_mr_0004870	hsa-miR-4801
PH_mr_0004963	hsa-miR-4802-3p
PH_mr_0004964	hsa-miR-4804-3p
PH_mr_0004871	hsa-miR-4804-5p
PH_mr_0000233	hsa-miR-483-3p
PH_mr_0001776	hsa-miR-483-5p
PH_mr_0001629	hsa-miR-484
PH_mr_0000684	hsa-miR-485-3p
PH_mr_0001979	hsa-miR-485-5p
PH_mr_0000953	hsa-miR-486-3p
PH_mr_0001790	hsa-miR-486-5p
PH_mr_0000283	hsa-miR-487b
PH_mr_0003377	hsa-miR-488-5p
PH_mr_0002575	hsa-miR-491-3p
PH_mr_0001531	hsa-miR-493-3p
PH_mr_0002071	hsa-miR-494
PH_mr_0002043	hsa-miR-496
PH_mr_0008123	hsa-miR-4999-5p
PH_mr_0008080	hsa-miR-5000-3p
PH_mr_0008001	hsa-miR-5001-5p
PH_mr_0008056	hsa-miR-5002-3p
PH_mr_0008130	hsa-miR-5003-3p
PH_mr_0008058	hsa-miR-5004-3p
PH_mr_0008050	hsa-miR-5004-5p
PH_mr_0008015	hsa-miR-5006-5p
PH_mr_0008166	hsa-miR-5007-3p
PH_mr_0008122	hsa-miR-5007-5p
PH_mr_0008004	hsa-miR-5008-3p
PH_mr_0008006	hsa-miR-5008-5p
PH_mr_0008151	hsa-miR-5009-3p
PH_mr_0001199	hsa-miR-500a-3p
PH_mr_0003089	hsa-miR-500a-5p,hsa-miR-500b
PH_mr_0003088	hsa-miR-501-5p
PH_mr_0008064	hsa-miR-5010-3p
PH_mr_0008044	hsa-miR-5010-5p
PH_mr_0008155	hsa-miR-5011-5p	185.365	281.158	0.0236967	0.0124021	0.60101	7.99036e-06
PH_mr_0003138	hsa-miR-502-3p
PH_mr_0002201	hsa-miR-503-5p
PH_mr_0000453	hsa-miR-505-5p
PH_mr_0001315	hsa-miR-508-5p
PH_mr_0008047	hsa-miR-5087
PH_mr_0008029	hsa-miR-5088
PH_mr_0008702	hsa-miR-5089-3p
PH_mr_0008124	hsa-miR-5089-5p
PH_mr_0003173	hsa-miR-509-5p
PH_mr_0008012	hsa-miR-5090
PH_mr_0008031	hsa-miR-5091
PH_mr_0008028	hsa-miR-5093
PH_mr_0004873	hsa-miR-5095
PH_mr_0004876	hsa-miR-5096
PH_mr_0002647	hsa-miR-510
PH_mr_0008021	hsa-miR-5100
PH_mr_0002009	hsa-miR-512-3p
PH_mr_0001936	hsa-miR-512-5p
PH_mr_0000977	hsa-miR-513a-5p
PH_mr_0000895	hsa-miR-513b
PH_mr_0004290	hsa-miR-514b-5p
PH_mr_0008143	hsa-miR-5186
PH_mr_0008057	hsa-miR-5187-5p
PH_mr_0008002	hsa-miR-5189
PH_mr_0001194	hsa-miR-518c-5p
PH_mr_0002023	hsa-miR-518f-5p
PH_mr_0008035	hsa-miR-5190
PH_mr_0008120	hsa-miR-5191	963.724	635.167	0.017388	0.0402803	-0.601484	6.04626e-05
PH_mr_0008042	hsa-miR-5192
PH_mr_0008055	hsa-miR-5193	229.291	360.839	0.0950381	0.0120061	0.654175	0.000490339
PH_mr_0008048	hsa-miR-5194	693.144	1099.59	0.0277255	0.011739	0.66574	8.33302e-06
PH_mr_0008041	hsa-miR-5195-3p
PH_mr_0008049	hsa-miR-5195-5p
PH_mr_0008046	hsa-miR-5196-3p	188.001	287.988	0.0451178	0.0178466	0.615269	8.04879e-05
PH_mr_0008007	hsa-miR-5196-5p
PH_mr_0002024	hsa-miR-524-5p
PH_mr_0000646	hsa-miR-525-5p
PH_mr_0002159	hsa-miR-532-3p
PH_mr_0000860	hsa-miR-541-3p
PH_mr_0003250	hsa-miR-541-5p
PH_mr_0003414	hsa-miR-542-3p
PH_mr_0003096	hsa-miR-542-5p
PH_mr_0002143	hsa-miR-548a-3p
PH_mr_0004702	hsa-miR-548aa,hsa-miR-548ap-3p,hsa-miR-548t-3p	202.936	322.137	0.04329	0.0175756	0.666652	4.19527e-05
PH_mr_0005186	hsa-miR-548ab
PH_mr_0005191	hsa-miR-548ad
PH_mr_0005196	hsa-miR-548ag
PH_mr_0008131	hsa-miR-548aj-5p,hsa-miR-548g-5p,hsa-miR-548x-5p
PH_mr_0002431	hsa-miR-548am-5p,hsa-miR-548au-5p,hsa-miR-548c-5p,hsa-miR-548o-5p
PH_mr_0005230	hsa-miR-548an
PH_mr_0008149	hsa-miR-548aq-3p
PH_mr_0008133	hsa-miR-548aq-5p
PH_mr_0008081	hsa-miR-548as-5p
PH_mr_0008076	hsa-miR-548ax
PH_mr_0002430	hsa-miR-548ay-5p,hsa-miR-548d-5p
PH_mr_0002141	hsa-miR-548c-3p	96.636	149.116	0.0276059	0.0314609	0.625806	7.04337e-05
PH_mr_0004701	hsa-miR-548h-3p,hsa-miR-548z
PH_mr_0002432	hsa-miR-548i
PH_mr_0001043	hsa-miR-548m
PH_mr_0004203	hsa-miR-548q
PH_mr_0004251	hsa-miR-548v
PH_mr_0002500	hsa-miR-550a-3-5p,hsa-miR-550a-5p
PH_mr_0001014	hsa-miR-550a-3p
PH_mr_0008060	hsa-miR-550b-2-5p
PH_mr_0002541	hsa-miR-551b-5p
PH_mr_0000363	hsa-miR-557
PH_mr_0008086	hsa-miR-5571-5p
PH_mr_0008011	hsa-miR-5572
PH_mr_0008075	hsa-miR-5580-3p
PH_mr_0008071	hsa-miR-5581-3p
PH_mr_0008059	hsa-miR-5581-5p
PH_mr_0008118	hsa-miR-5584-5p
PH_mr_0008085	hsa-miR-5585-3p
PH_mr_0008087	hsa-miR-5585-5p
PH_mr_0008016	hsa-miR-5589-3p
PH_mr_0008022	hsa-miR-5589-5p
PH_mr_0003438	hsa-miR-559
PH_mr_0008163	hsa-miR-5590-3p
PH_mr_0008093	hsa-miR-5591-5p
PH_mr_0002276	hsa-miR-564
PH_mr_0002713	hsa-miR-566
PH_mr_0008112	hsa-miR-5684
PH_mr_0008129	hsa-miR-5688	102.786	166.191	0.0351831	0.0500771	0.693202	0.000320258
PH_mr_0008104	hsa-miR-5689
PH_mr_0008072	hsa-miR-5693
PH_mr_0008108	hsa-miR-5694
PH_mr_0008139	hsa-miR-5695
PH_mr_0008141	hsa-miR-5696
PH_mr_0008026	hsa-miR-5698
PH_mr_0008109	hsa-miR-5703
PH_mr_0008069	hsa-miR-5707
PH_mr_0008043	hsa-miR-5708
PH_mr_0001749	hsa-miR-571
PH_mr_0008676	hsa-miR-5739
PH_mr_0003306	hsa-miR-574-3p
PH_mr_0000379	hsa-miR-574-5p
PH_mr_0002326	hsa-miR-575
PH_mr_0002129	hsa-miR-576-3p
PH_mr_0008613	hsa-miR-5787
PH_mr_0002564	hsa-miR-583
PH_mr_0008019	hsa-miR-584-3p
PH_mr_0001754	hsa-miR-584-5p
PH_mr_0003106	hsa-miR-589-3p
PH_mr_0001750	hsa-miR-589-5p
PH_mr_0000639	hsa-miR-593-3p
PH_mr_0000724	hsa-miR-593-5p
PH_mr_0000664	hsa-miR-595
PH_mr_0002064	hsa-miR-596
PH_mr_0003144	hsa-miR-598
PH_mr_0002045	hsa-miR-600
PH_mr_0001780	hsa-miR-601
PH_mr_0001241	hsa-miR-602
PH_mr_0002614	hsa-miR-604
PH_mr_0008615	hsa-miR-6069
PH_mr_0008618	hsa-miR-6072
PH_mr_0008677	hsa-miR-6073
PH_mr_0008678	hsa-miR-6074
PH_mr_0008619	hsa-miR-6075
PH_mr_0008679	hsa-miR-6076
PH_mr_0008620	hsa-miR-6077
PH_mr_0002418	hsa-miR-608
PH_mr_0008623	hsa-miR-6080
PH_mr_0008624	hsa-miR-6081
PH_mr_0008681	hsa-miR-6083
PH_mr_0008626	hsa-miR-6085
PH_mr_0008627	hsa-miR-6086
PH_mr_0008628	hsa-miR-6087	9479.11	6185.48	0.0287524	0.0262407	-0.615866	4.98141e-05
PH_mr_0008629	hsa-miR-6088	2684.72	1589.06	0.00475166	0.0226487	-0.756603	9.62611e-07
PH_mr_0008630	hsa-miR-6089
PH_mr_0000686	hsa-miR-609
PH_mr_0008631	hsa-miR-6090
PH_mr_0002993	hsa-miR-610
PH_mr_0000766	hsa-miR-612
PH_mr_0008682	hsa-miR-6124
PH_mr_0008632	hsa-miR-6125
PH_mr_0008683	hsa-miR-6126
PH_mr_0008684	hsa-miR-6127
PH_mr_0008715	hsa-miR-6128
PH_mr_0008686	hsa-miR-6129
PH_mr_0008716	hsa-miR-6130
PH_mr_0008687	hsa-miR-6131
PH_mr_0008633	hsa-miR-6132
PH_mr_0008634	hsa-miR-6133
PH_mr_0008688	hsa-miR-6134
PH_mr_0002067	hsa-miR-615-3p	244.225	373.36	0.0403978	0.0621204	0.612353	0.000936763
PH_mr_0002046	hsa-miR-615-5p
PH_mr_0001834	hsa-miR-616-3p
PH_mr_0008689	hsa-miR-6165
PH_mr_0002322	hsa-miR-622
PH_mr_0003164	hsa-miR-625-3p
PH_mr_0002404	hsa-miR-625-5p
PH_mr_0000230	hsa-miR-626
PH_mr_0003015	hsa-miR-627
PH_mr_0003025	hsa-miR-628-3p
PH_mr_0002350	hsa-miR-629-3p
PH_mr_0002336	hsa-miR-631
PH_mr_0003409	hsa-miR-633
PH_mr_0002598	hsa-miR-634	883.78	1425.14	0.0797027	0.0872845	0.689347	0.00351481
PH_mr_0000692	hsa-miR-637
PH_mr_0001478	hsa-miR-638
PH_mr_0000697	hsa-miR-640
PH_mr_0002070	hsa-miR-641
PH_mr_0008066	hsa-miR-642a-3p
PH_mr_0004699	hsa-miR-642b-3p
PH_mr_0001968	hsa-miR-647
PH_mr_0008703	hsa-miR-6499-3p
PH_mr_0008635	hsa-miR-6499-5p
PH_mr_0001525	hsa-miR-650
PH_mr_0008705	hsa-miR-6500-3p
PH_mr_0008659	hsa-miR-6501-3p
PH_mr_0008660	hsa-miR-6503-3p
PH_mr_0008638	hsa-miR-6503-5p
PH_mr_0008708	hsa-miR-6504-3p
PH_mr_0008710	hsa-miR-6506-3p
PH_mr_0008717	hsa-miR-6508-5p
PH_mr_0008712	hsa-miR-6509-3p	254.768	421.168	0.028994	0.0764839	0.725215	0.00106904
PH_mr_0008695	hsa-miR-6509-5p
PH_mr_0008713	hsa-miR-6510-3p	152.861	231.073	0.0632184	0.0540833	0.596135	0.00116279
PH_mr_0008696	hsa-miR-6510-5p
PH_mr_0008662	hsa-miR-6511a-3p	586.844	917.464	0.0413397	0.0361034	0.644674	0.000168235
PH_mr_0008640	hsa-miR-6511a-5p,hsa-miR-6511b-5p
PH_mr_0008667	hsa-miR-6511b-3p
PH_mr_0008645	hsa-miR-6511b-5p
PH_mr_0008663	hsa-miR-6512-3p
PH_mr_0008697	hsa-miR-6512-5p
PH_mr_0008698	hsa-miR-6513-5p
PH_mr_0008664	hsa-miR-6514-3p	276.73	424.583	0.0181476	0.0334911	0.617566	6.71978e-05
PH_mr_0008641	hsa-miR-6514-5p
PH_mr_0008722	hsa-miR-6515-3p
PH_mr_0008699	hsa-miR-6515-5p
PH_mr_0008023	hsa-miR-652-5p
PH_mr_0001272	hsa-miR-653
PH_mr_0000466	hsa-miR-654-5p
PH_mr_0001502	hsa-miR-657
PH_mr_0001611	hsa-miR-658
PH_mr_0003256	hsa-miR-659-3p
PH_mr_0008074	hsa-miR-660-3p
PH_mr_0001255	hsa-miR-661
PH_mr_0001619	hsa-miR-663a
PH_mr_0003276	hsa-miR-664a-3p
PH_mr_0000938	hsa-miR-664a-5p
PH_mr_0008051	hsa-miR-664b-3p
PH_mr_0008040	hsa-miR-664b-5p
PH_mr_0000829	hsa-miR-665
PH_mr_0000050	hsa-miR-668
PH_mr_0004196	hsa-miR-670
PH_mr_0002549	hsa-miR-671-3p
PH_mr_0001390	hsa-miR-671-5p
PH_mr_0008665	hsa-miR-6715b-3p
PH_mr_0008666	hsa-miR-6716-3p
PH_mr_0008644	hsa-miR-6716-5p
PH_mr_0008700	hsa-miR-6717-5p
PH_mr_0008646	hsa-miR-6718-5p
PH_mr_0008648	hsa-miR-6721-5p
PH_mr_0008668	hsa-miR-6722-3p
PH_mr_0008649	hsa-miR-6722-5p
PH_mr_0008650	hsa-miR-6723-5p
PH_mr_0008651	hsa-miR-6724-5p
PH_mr_0003468	hsa-miR-675-3p
PH_mr_0003304	hsa-miR-675-5p
PH_mr_0002854	hsa-miR-7-1-3p
PH_mr_0000010	hsa-miR-7-5p
PH_mr_0004213	hsa-miR-711
PH_mr_0004028	hsa-miR-718
PH_mr_0001873	hsa-miR-744-5p
PH_mr_0008671	hsa-miR-758-5p
PH_mr_0002994	hsa-miR-760
PH_mr_0003307	hsa-miR-761
PH_mr_0002608	hsa-miR-762	1881.77	1211.14	0.0276939	0.0496717	-0.635718	0.000191177
PH_mr_0004197	hsa-miR-764
PH_mr_0001305	hsa-miR-765
PH_mr_0003162	hsa-miR-766-3p
PH_mr_0008054	hsa-miR-766-5p
PH_mr_0000638	hsa-miR-767-3p
PH_mr_0001353	hsa-miR-769-3p
PH_mr_0000765	hsa-miR-769-5p
PH_mr_0001853	hsa-miR-877-3p
PH_mr_0001461	hsa-miR-877-5p
PH_mr_0002846	hsa-miR-885-3p
PH_mr_0000696	hsa-miR-885-5p
PH_mr_0002427	hsa-miR-887
PH_mr_0003147	hsa-miR-888-5p	122.991	196.925	0.0450638	0.0254906	0.679088	8.98955e-05
PH_mr_0001085	hsa-miR-890
PH_mr_0002942	hsa-miR-891a
PH_mr_0008718	hsa-miR-892c-5p
PH_mr_0002790	hsa-miR-920
PH_mr_0001975	hsa-miR-921
PH_mr_0002155	hsa-miR-924
PH_mr_0003381	hsa-miR-92a-1-5p
PH_mr_0002562	hsa-miR-92a-2-5p
PH_mr_0000436	hsa-miR-92a-3p
PH_mr_0000812	hsa-miR-92b-3p
PH_mr_0001165	hsa-miR-92b-5p
PH_mr_0001695	hsa-miR-93-5p
PH_mr_0002041	hsa-miR-933
PH_mr_0001404	hsa-miR-934
PH_mr_0001830	hsa-miR-936
PH_mr_0008605	hsa-miR-937-5p
PH_mr_0008654	hsa-miR-939-3p	472.638	709.156	0.0733257	0.0870788	0.585368	0.00442291
PH_mr_0001439	hsa-miR-939-5p
PH_mr_0003211	hsa-miR-95
PH_mr_0008719	hsa-miR-98-3p
PH_mr_0000142	hsa-miR-98-5p
PH_mr_0001128	hsa-miR-99a-5p
PH_mr_0002005	hsa-miR-99b-3p
PH_mr_0001101	hsa-miR-99b-5p

## Sheet: Diff Data_Bvs.A(UP)
		Normalized Intensity		CV		log2 (Ratio)	P-value (Differentially expressed)
ID	Name	A	B	A	B	B/A	B/A
PH_mr_0001871	hsa-miR-1229-3p	1790.4	2694.34	0.0143578	0.0191107	0.589648	9.87912e-06
PH_mr_0001528	hsa-miR-1246	5393.17	8696.55	0.0534248	0.0238487	0.689311	9.79067e-05
PH_mr_0002482	hsa-miR-1281	989.201	1485.47	0.0432498	0.0456596	0.586585	0.000334206
PH_mr_0002413	hsa-miR-1296	428.712	676.146	0.0192107	0.023681	0.657324	1.5885e-05
PH_mr_0002074	hsa-miR-149-5p	209.085	315.307	0.0448963	0.0486601	0.592667	0.000731527
PH_mr_0002411	hsa-miR-1825	629.012	1032.43	0.0576137	0.0247594	0.714885	0.000100284
PH_mr_0005148	hsa-miR-3145-5p	479.666	810.464	0.0610146	0.00922284	0.756719	5.36392e-05
PH_mr_0004601	hsa-miR-3162-3p	674.695	1046.09	0.0508491	0.0278671	0.632701	0.000157382
PH_mr_0008024	hsa-miR-3184-3p	978.659	1614.1	0.0203213	0.0069347	0.721851	1.05283e-06
PH_mr_0008121	hsa-miR-3529-3p	141.44	212.861	0.0409323	0.0140731	0.58972	4.79756e-05
PH_mr_0004886	hsa-miR-3616-3p	93.1219	147.978	0.198863	0.0838089	0.66819	0.0407189
PH_mr_0004319	hsa-miR-4254	441.011	662.486	0.0620469	0.0186453	0.587074	0.000272766
PH_mr_0004339	hsa-miR-4290	397.086	616.954	0.0569174	0.024913	0.635712	0.000134807
PH_mr_0004902	hsa-miR-4423-3p	223.141	348.317	0.0669291	0.018136	0.642446	0.000174964
PH_mr_0004903	hsa-miR-4445-3p	170.431	268.637	0.0499942	0.0276085	0.656473	0.000132374
PH_mr_0004776	hsa-miR-4524a-5p	683.48	1034.71	0.00462844	0.036876	0.598253	0.0035117
PH_mr_0008100	hsa-miR-4524b-5p	404.993	619.231	0.0087794	0.0248066	0.612582	1.90214e-05
PH_mr_0004792	hsa-miR-4641	258.282	417.753	0.0336506	0.0169241	0.693706	1.70922e-05
PH_mr_0004911	hsa-miR-4646-3p	734.433	1123.49	0.017678	0.0250344	0.61329	3.01056e-05
PH_mr_0004918	hsa-miR-4667-3p	415.535	648.827	0.023875	0.0332181	0.642864	8.01448e-05
PH_mr_0004820	hsa-miR-4701-5p	1648.96	2553.19	0.0388105	0.00914362	0.630743	2.59373e-05
PH_mr_0004623	hsa-miR-4728-3p	1565.5	2497.41	0.0295565	0.00511676	0.673809	5.02949e-06
PH_mr_0004857	hsa-miR-4772-5p	115.963	177.574	0.0353552	0.0331785	0.61475	0.000144007
PH_mr_0008155	hsa-miR-5011-5p	185.365	281.158	0.0236967	0.0124021	0.60101	7.99036e-06
PH_mr_0008055	hsa-miR-5193	229.291	360.839	0.0950381	0.0120061	0.654175	0.000490339
PH_mr_0008048	hsa-miR-5194	693.144	1099.59	0.0277255	0.011739	0.66574	8.33302e-06
PH_mr_0008046	hsa-miR-5196-3p	188.001	287.988	0.0451178	0.0178466	0.615269	8.04879e-05
PH_mr_0004702	hsa-miR-548aa,hsa-miR-548ap-3p,hsa-miR-548t-3p	202.936	322.137	0.04329	0.0175756	0.666652	4.19527e-05
PH_mr_0002141	hsa-miR-548c-3p	96.636	149.116	0.0276059	0.0314609	0.625806	7.04337e-05
PH_mr_0008129	hsa-miR-5688	102.786	166.191	0.0351831	0.0500771	0.693202	0.000320258
PH_mr_0002067	hsa-miR-615-3p	244.225	373.36	0.0403978	0.0621204	0.612353	0.000936763
PH_mr_0002598	hsa-miR-634	883.78	1425.14	0.0797027	0.0872845	0.689347	0.00351481
PH_mr_0008712	hsa-miR-6509-3p	254.768	421.168	0.028994	0.0764839	0.725215	0.00106904
PH_mr_0008713	hsa-miR-6510-3p	152.861	231.073	0.0632184	0.0540833	0.596135	0.00116279
PH_mr_0008662	hsa-miR-6511a-3p	586.844	917.464	0.0413397	0.0361034	0.644674	0.000168235
PH_mr_0008664	hsa-miR-6514-3p	276.73	424.583	0.0181476	0.0334911	0.617566	6.71978e-05
PH_mr_0003147	hsa-miR-888-5p	122.991	196.925	0.0450638	0.0254906	0.679088	8.98955e-05
PH_mr_0008654	hsa-miR-939-3p	472.638	709.156	0.0733257	0.0870788	0.585368	0.00442291

## Sheet: Diff Data_Bvs.A(Down)
		Normalized Intensity		CV		log2 (Ratio)	P-value (Differentially expressed)
ID	Name	A	B	A	B	B/A	B/A
PH_mr_0000203	hsa-let-7a-5p	2438.74	1096.18	0.0713252	0.0861898	-1.15366	0.000357388
PH_mr_0000163	hsa-let-7b-5p	798.565	465.562	0.110156	0.0547192	-0.778437	0.0025275
PH_mr_0000207	hsa-let-7d-5p	1135.03	703.465	0.170623	0.0803796	-0.690185	0.0197617
PH_mr_0000205	hsa-let-7e-5p	943.519	624.923	0.100986	0.0519562	-0.594374	0.00356205
PH_mr_0000206	hsa-let-7f-5p	1854.53	1123.49	0.0914589	0.0941381	-0.723062	0.00356173
PH_mr_0001700	hsa-miR-106a-5p	878.509	523.615	0.0189864	0.00576416	-0.746552	3.23118e-06
PH_mr_0003464	hsa-miR-1908	2639.92	1725.65	0.0220414	0.0654935	-0.613353	0.000304824
PH_mr_0008025	hsa-miR-204-3p	1625.24	1026.74	0.0617682	0.043709	-0.662584	0.000634712
PH_mr_0001697	hsa-miR-20b-5p	688.751	440.519	0.0454893	0.0662216	-0.644778	0.00078997
PH_mr_0000499	hsa-miR-222-3p	3291.77	1831.51	0.0474129	0.0555181	-0.845829	0.000124255
PH_mr_0002259	hsa-miR-320a	485.815	320.998	0.0224237	0.0455804	-0.597842	0.000125781
PH_mr_0004510	hsa-miR-3656	3415.64	2243.57	0.0221312	0.0536024	-0.606358	0.000121379
PH_mr_0004667	hsa-miR-3676-3p	482.301	185.542	0.0222096	0.0215895	-1.37819	1.49158e-06
PH_mr_0004519	hsa-miR-3940-5p	3557.96	2215.12	0.0255728	0.0216829	-0.683668	2.24151e-05
PH_mr_0004529	hsa-miR-4467	1522.46	953.889	0.0255733	0.0230248	-0.674507	2.2956e-05
PH_mr_0004748	hsa-miR-4484	804.714	523.615	0.027511	0.0595293	-0.619971	0.000200982
PH_mr_0004533	hsa-miR-4492	987.444	649.965	0.0616469	0.0217217	-0.603337	0.000598364
PH_mr_0004759	hsa-miR-4497	5828.91	3369.35	0.0346186	0.0264124	-0.790757	4.43788e-05
PH_mr_0004773	hsa-miR-4521	331.198	215.137	0.0372209	0.0454142	-0.622436	0.000169679
PH_mr_0004586	hsa-miR-4749-5p	2174.31	1167.89	0.0277366	0.0254504	-0.896655	1.25372e-05
PH_mr_0004865	hsa-miR-4792	621.106	340.349	0.0180508	0.0367893	-0.867822	8.05898e-06
PH_mr_0008120	hsa-miR-5191	963.724	635.167	0.017388	0.0402803	-0.601484	6.04626e-05
PH_mr_0008628	hsa-miR-6087	9479.11	6185.48	0.0287524	0.0262407	-0.615866	4.98141e-05
PH_mr_0008629	hsa-miR-6088	2684.72	1589.06	0.00475166	0.0226487	-0.756603	9.62611e-07
PH_mr_0002608	hsa-miR-762	1881.77	1211.14	0.0276939	0.0496717	-0.635718	0.000191177

## Sheet: Raw Data
		Raw Intensity		Flags
ID	Name	A	B	A	B
PH_c_0000001	GAM	84	70	0	0
empty	empty	77	75	-75	-75
empty	empty	71	80	-75	-75
empty	empty	80	79	-75	-75
empty	empty	74	76	-75	-75
empty	empty	83	71	-75	-75
empty	empty	80	79	-75	-75
empty	empty	77	76	-75	-75
empty	empty	88	75	-75	-75
empty	empty	80	76	-75	-75
empty	empty	85	73	-75	-75
empty	empty	73	87	-75	-75
empty	empty	81	77	-75	-75
empty	empty	81	77	-75	-75
empty	empty	87	72	-75	-75
empty	empty	89	87	-75	-75
empty	empty	76	78	-75	-75
empty	empty	82	85	-75	-75
empty	empty	89	80	-75	-75
empty	empty	79	82	-75	-75
empty	empty	79	80	-75	-75
empty	empty	88	80	-75	-75
empty	empty	96	76	-75	-75
empty	empty	87	75	-75	-75
PH_c_0000001	GAM	93	82	0	0
empty	empty	84	77	-75	-75
empty	empty	88	81	-75	-75
empty	empty	89	86	-75	-75
empty	empty	82	87	-75	-75
empty	empty	84	87	-75	-75
empty	empty	88	82	-75	-75
empty	empty	89	79	-75	-75
empty	empty	94	84	-75	-75
empty	empty	89	83	-75	-75
empty	empty	91	82	-75	-75
empty	empty	87	82	-75	-75
empty	empty	93	82	-75	-75
empty	empty	89	85	-75	-75
empty	empty	89	82	-75	-75
empty	empty	80	87	-75	-75
empty	empty	84	83	-75	-75
empty	empty	91	81	-75	-75
empty	empty	93	83	-75	-75
empty	empty	93	87	-75	-75
empty	empty	90	87	-75	-75
empty	empty	90	88	-75	-75
empty	empty	97	81	-75	-75
empty	empty	95	89	-75	-75
PH_c_0000001	GAM	99	100	0	0
empty	empty	93	87	-75	-75
empty	empty	81	89	-75	-75
empty	empty	90	86	-75	-75
empty	empty	91	86	-75	-75
empty	empty	95	82	-75	-75
empty	empty	92	86	-75	-75
empty	empty	97	86	-75	-75
empty	empty	88	83	-75	-75
empty	empty	93	90	-75	-75
empty	empty	92	78	-75	-75
empty	empty	86	79	-75	-75
empty	empty	91	89	-75	-75
empty	empty	97	81	-75	-75
empty	empty	92	87	-75	-75
empty	empty	79	87	-75	-75
empty	empty	89	85	-75	-75
empty	empty	91	78	-75	-75
empty	empty	89	85	-75	-75
empty	empty	93	83	-75	-75
empty	empty	89	84	-75	-75
empty	empty	88	84	-75	-75
empty	empty	96	87	-75	-75
empty	empty	98	81	-75	-75
PH_c_0000001	GAM	96	91	0	0
empty	empty	91	83	-75	-75
empty	empty	91	86	-75	-75
empty	empty	88	85	-75	-75
empty	empty	96	82	-75	-75
empty	empty	95	87	-75	-75
empty	empty	95	81	-75	-75
empty	empty	91	84	-75	-75
empty	empty	91	90	-75	-75
empty	empty	95	84	-75	-75
empty	empty	93	88	-75	-75
empty	empty	87	77	-75	-75
empty	empty	91	80	-75	-75
empty	empty	92	83	-75	-75
empty	empty	98	79	-75	-75
empty	empty	93	83	-75	-75
empty	empty	94	93	-75	-75
empty	empty	92	85	-75	-75
empty	empty	92	83	-75	-75
PH_c_0000001	GAM	98	100	0	0
PH_c_0000001	GAM	72	75	0	0
empty	empty	74	71	-75	-75
empty	empty	76	73	-75	-75
empty	empty	80	73	-75	-75
empty	empty	77	73	-75	-75
empty	empty	81	70	-75	-75
empty	empty	83	76	-75	-75
empty	empty	78	75	-75	-75
empty	empty	81	71	-75	-75
empty	empty	78	74	-75	-75
empty	empty	82	67	-75	-75
empty	empty	80	81	-75	-75
empty	empty	84	81	-75	-75
empty	empty	75	85	-75	-75
empty	empty	86	77	-75	-75
empty	empty	83	72	-75	-75
empty	empty	85	83	-75	-75
empty	empty	86	78	-75	-75
empty	empty	83	80	-75	-75
empty	empty	88	77	-75	-75
empty	empty	83	80	-75	-75
empty	empty	92	79	-75	-75
empty	empty	85	79	-75	-75
empty	empty	93	83	-75	-75
PH_c_0000001	GAM	92	87	0	0
empty	empty	84	82	-75	-75
empty	empty	84	78	-75	-75
empty	empty	89	79	-75	-75
empty	empty	85	83	-75	-75
empty	empty	88	78	-75	-75
empty	empty	86	89	-75	-75
empty	empty	88	84	-75	-75
empty	empty	85	85	-75	-75
empty	empty	91	86	-75	-75
empty	empty	93	79	-75	-75
empty	empty	90	87	-75	-75
empty	empty	92	80	-75	-75
empty	empty	96	83	-75	-75
empty	empty	91	85	-75	-75
empty	empty	84	82	-75	-75
empty	empty	89	85	-75	-75
empty	empty	98	83	-75	-75
empty	empty	86	84	-75	-75
empty	empty	82	80	-75	-75
empty	empty	97	90	-75	-75
empty	empty	93	83	-75	-75
empty	empty	93	89	-75	-75
empty	empty	90	85	-75	-75
PH_c_0000001	GAM	95	96	0	0
empty	empty	94	82	-75	-75
empty	empty	86	84	-75	-75
empty	empty	91	83	-75	-75
empty	empty	97	84	-75	-75
empty	empty	89	83	-75	-75
empty	empty	99	87	-75	-75
empty	empty	87	77	-75	-75
empty	empty	99	82	-75	-75
empty	empty	89	88	-75	-75
empty	empty	90	88	-75	-75
empty	empty	88	86	-75	-75
empty	empty	92	78	-75	-75
empty	empty	90	80	-75	-75
empty	empty	91	91	-75	-75
empty	empty	93	81	-75	-75
empty	empty	88	82	-75	-75
empty	empty	96	85	-75	-75
empty	empty	90	84	-75	-75
empty	empty	98	82	-75	-75
empty	empty	84	92	-75	-75
empty	empty	92	83	-75	-75
empty	empty	91	83	-75	-75
empty	empty	96	83	-75	-75
PH_c_0000001	GAM	108	94	0	0
empty	empty	86	92	-75	-75
empty	empty	96	87	-75	-75
empty	empty	93	83	-75	-75
empty	empty	90	82	-75	-75
empty	empty	95	84	-75	-75
empty	empty	88	83	-75	-75
empty	empty	93	86	-75	-75
empty	empty	95	83	-75	-75
empty	empty	93	90	-75	-75
empty	empty	87	84	-75	-75
empty	empty	93	85	-75	-75
empty	empty	94	87	-75	-75
empty	empty	86	91	-75	-75
empty	empty	92	88	-75	-75
empty	empty	93	88	-75	-75
empty	empty	88	87	-75	-75
empty	empty	92	87	-75	-75
empty	empty	100	92	-75	-75
PH_c_0000001	GAM	98	97	0	0
PH_c_0000001	GAM	85	77	0	0
empty	empty	81	71	-75	-75
empty	empty	77	67	-75	-75
empty	empty	78	73	-75	-75
empty	empty	87	80	-75	-75
empty	empty	84	74	-75	-75
empty	empty	80	75	-75	-75
empty	empty	77	72	-75	-75
empty	empty	76	75	-75	-75
empty	empty	80	76	-75	-75
empty	empty	87	73	-75	-75
empty	empty	92	77	-75	-75
empty	empty	83	81	-75	-75
empty	empty	79	74	-75	-75
empty	empty	79	80	-75	-75
empty	empty	85	82	-75	-75
empty	empty	78	81	-75	-75
empty	empty	86	75	-75	-75
empty	empty	78	80	-75	-75
empty	empty	84	81	-75	-75
empty	empty	78	85	-75	-75
empty	empty	91	80	-75	-75
empty	empty	84	80	-75	-75
empty	empty	84	82	-75	-75
PH_c_0000001	GAM	92	89	0	0
empty	empty	85	80	-75	-75
empty	empty	81	86	-75	-75
empty	empty	90	81	-75	-75
empty	empty	86	82	-75	-75
empty	empty	90	82	-75	-75
empty	empty	89	89	-75	-75
empty	empty	88	85	-75	-75
empty	empty	89	75	-75	-75
empty	empty	88	86	-75	-75
empty	empty	87	82	-75	-75
empty	empty	91	84	-75	-75
empty	empty	90	82	-75	-75
empty	empty	88	81	-75	-75
empty	empty	88	77	-75	-75
empty	empty	90	89	-75	-75
empty	empty	92	88	-75	-75
empty	empty	92	82	-75	-75
empty	empty	91	85	-75	-75
empty	empty	91	87	-75	-75
empty	empty	92	84	-75	-75
empty	empty	88	83	-75	-75
empty	empty	88	89	-75	-75
empty	empty	86	89	-75	-75
PH_c_0000001	GAM	94	92	0	0
empty	empty	94	87	-75	-75
empty	empty	90	88	-75	-75
empty	empty	90	84	-75	-75
empty	empty	98	80	-75	-75
empty	empty	94	87	-75	-75
empty	empty	85	88	-75	-75
empty	empty	97	84	-75	-75
empty	empty	90	82	-75	-75
empty	empty	91	80	-75	-75
empty	empty	97	77	-75	-75
empty	empty	92	87	-75	-75
empty	empty	88	85	-75	-75
empty	empty	88	78	-75	-75
empty	empty	92	92	-75	-75
empty	empty	84	85	-75	-75
empty	empty	88	90	-75	-75
empty	empty	89	85	-75	-75
empty	empty	88	87	-75	-75
empty	empty	87	84	-75	-75
empty	empty	89	85	-75	-75
empty	empty	91	91	-75	-75
empty	empty	95	86	-75	-75
empty	empty	85	85	-75	-75
PH_c_0000001	GAM	97	99	0	0
empty	empty	89	86	-75	-75
empty	empty	107	89	-75	-75
empty	empty	92	81	-75	-75
empty	empty	91	89	-75	-75
empty	empty	94	93	-75	-75
empty	empty	96	91	-75	-75
empty	empty	89	79	-75	-75
empty	empty	94	85	-75	-75
empty	empty	92	80	-75	-75
empty	empty	97	92	-75	-75
empty	empty	88	86	-75	-75
empty	empty	88	88	-75	-75
empty	empty	99	90	-75	-75
empty	empty	98	89	-75	-75
empty	empty	91	92	-75	-75
empty	empty	91	85	-75	-75
empty	empty	91	83	-75	-75
empty	empty	85	83	-75	-75
PH_c_0000001	GAM	97	94	0	0
PH_mr_0005025	hsa-miR-4464	87	94	-50	-50
PH_mr_0001413	hsa-miR-141-3p	89	90	-50	-50
PH_mr_0005127	hsa-miR-4711-3p	93	99	-50	-50
empty	empty	75	74	-75	-75
PH_mr_0004736	hsa-miR-378h	105	105	0	-50
PH_mr_0000555	hsa-miR-376c-3p	77	83	-50	-50
PH_mr_0004612	hsa-miR-4664-3p	100	107	-50	0
PH_mr_0004784	hsa-miR-4537	127	119	0	0
PH_mr_0000511	hsa-miR-520b,hsa-miR-520c-3p	85	82	-50	-50
empty	empty	76	82	-75	-75
PH_mr_0001239	hsa-miR-191-5p	300	201	0	0
PH_mr_0008631	hsa-miR-6090	8314	4539	0	0
PH_mr_0004982	hsa-miR-3658	89	87	-50	-50
PH_mr_0002551	hsa-miR-758-3p	93	101	-50	-50
PH_mr_0005133	hsa-miR-4760-3p	94	95	-50	-50
PH_mr_0000398	hsa-miR-517c-3p	93	93	-50	-50
PH_mr_0002359	hsa-miR-1206	103	108	-50	-50
PH_mr_0001754	hsa-miR-584-5p	230	190	0	0
PH_mr_0004588	hsa-miR-4754	224	190	0	0
PH_mr_0005120	hsa-miR-4677-3p	94	98	-50	-50
PH_mr_0000363	hsa-miR-557	266	210	0	0
PH_mr_0000093	hsa-miR-128	126	102	-50	-50
PH_mr_0000469	hsa-miR-335-5p	109	107	-50	-50
PH_mr_0008630	hsa-miR-6089	5069	3271	0	0
PH_mr_0004894	hsa-miR-3681-3p	109	109	-50	-50
PH_mr_0004836	hsa-miR-4727-5p	111	100	-50	-50
PH_mr_0000491	hsa-miR-648	104	102	-50	-50
PH_mr_0001599	hsa-miR-126-5p	88	82	-50	-50
PH_mr_0004275	hsa-miR-3174	191	194	0	0
PH_mr_0004196	hsa-miR-670	130	109	0	-50
PH_mr_0004792	hsa-miR-4641	309	376	0	0
PH_mr_0000142	hsa-miR-98-5p	548	269	0	0
PH_mr_0002734	hsa-miR-199a-3p,hsa-miR-199b-3p	102	101	-50	-50
PH_mr_0002479	hsa-let-7f-1-3p	113	98	-50	-50
PH_mr_0000435	hsa-miR-410	105	89	-50	-50
PH_mr_0008642	hsa-miR-6715a-3p	108	106	-50	-50
PH_mr_0000079	hsa-miR-499a-5p	96	93	-50	-50
empty	empty	89	84	-75	-75
PH_mr_0001286	hsa-miR-100-3p	102	89	-50	-50
PH_mr_0004326	hsa-miR-4268	117	107	-50	-50
PH_mr_0001692	hsa-miR-643	113	101	-50	-50
PH_mr_0004199	hsa-miR-2114-3p	145	124	0	0
PH_mr_0004658	hsa-miR-1273e	2410	2245	0	0
empty	empty	91	89	-75	-75
PH_mr_0004247	hsa-miR-3142	94	93	-50	-50
PH_mr_0004288	hsa-miR-3199	123	124	0	-50
PH_mr_0002947	hsa-miR-19b-3p	514	371	0	0
PH_mr_0008644	hsa-miR-6716-5p	631	557	0	0
PH_mr_0004956	hsa-miR-4436b-3p	588	483	0	0
PH_mr_0004698	hsa-miR-3945	232	170	0	0
PH_mr_0001305	hsa-miR-765	1076	810	0	0
PH_mr_0002191	hsa-miR-663b	101	100	-50	-50
PH_mr_0008049	hsa-miR-5195-5p	184	161	0	0
PH_mr_0001046	hsa-miR-651	98	98	-50	-50
PH_mr_0004638	hsa-miR-3120-5p	203	194	0	0
PH_mr_0004707	hsa-miR-378f	144	129	0	0
PH_mr_0004308	hsa-miR-4302	146	136	0	0
empty	empty	89	85	-75	-75
PH_mr_0001165	hsa-miR-92b-5p	1169	628	0	0
PH_mr_0008653	hsa-miR-503-3p	101	96	-50	-50
PH_mr_0004580	hsa-miR-4734	549	403	0	0
PH_mr_0004764	hsa-miR-4510	161	99	0	-50
PH_mr_0001327	hsa-miR-767-5p	94	103	-50	-50
PH_mr_0002310	hsa-miR-340-3p	111	106	-50	-50
PH_mr_0000862	hsa-miR-148a-5p	103	99	-50	-50
PH_mr_0004155	hsa-miR-449b-3p	335	384	0	0
PH_mr_0004533	hsa-miR-4492	1245	589	0	0
PH_mr_0004532	hsa-miR-4488	2050	1305	0	0
PH_mr_0004331	hsa-miR-4278	158	156	0	0
PH_mr_0001959	hsa-miR-337-3p	106	112	-50	-50
PH_mr_0000965	hsa-miR-106b-5p	424	272	0	0
PH_mr_0008643	hsa-miR-6715b-5p	132	118	-50	-50
PH_mr_0004883	hsa-miR-3605-3p	123	118	-50	-50
PH_mr_0004681	hsa-miR-3913-5p	110	111	-50	-50
PH_mr_0005090	hsa-miR-4771	105	107	-50	-50
PH_mr_0001841	hsa-miR-20b-3p	109	110	-50	-50
PH_mr_0004263	hsa-miR-3160-3p	161	166	0	0
PH_mr_0002902	hsa-miR-216b	122	116	-50	0
PH_mr_0004732	hsa-miR-4453	126	108	-50	-50
PH_mr_0005116	hsa-miR-4662a-3p	101	93	-50	-50
PH_mr_0000275	hsa-miR-654-3p	113	108	-50	-50
PH_mr_0002552	hsa-miR-411-3p	118	98	-50	-50
PH_mr_0000418	hsa-miR-219-2-3p	165	154	0	0
PH_mr_0008677	hsa-miR-6073	174	147	0	0
PH_mr_0004773	hsa-miR-4521	394	189	0	0
PH_mr_0004955	hsa-miR-4778-3p	103	103	-50	-50
PH_mr_0001589	hsa-miR-16-5p	1237	720	0	0
PH_mr_0004731	hsa-miR-4450	290	239	0	0
PH_mr_0008703	hsa-miR-6499-3p	122	135	-50	0
PH_mr_0008708	hsa-miR-6504-3p	164	169	0	0
PH_mr_0001373	hsa-miR-135a-3p	213	188	0	0
empty	empty	92	88	-75	-75
PH_mr_0005025	hsa-miR-4464	90	82	-50	-50
PH_mr_0001413	hsa-miR-141-3p	90	91	-50	-50
PH_mr_0005127	hsa-miR-4711-3p	88	88	-50	-50
empty	empty	70	76	-75	-75
PH_mr_0004736	hsa-miR-378h	123	104	0	-50
PH_mr_0000555	hsa-miR-376c-3p	85	85	-50	-50
PH_mr_0004612	hsa-miR-4664-3p	112	97	-50	-50
PH_mr_0004784	hsa-miR-4537	121	100	0	-50
PH_mr_0000511	hsa-miR-520b,hsa-miR-520c-3p	90	95	-50	-50
empty	empty	84	76	-75	-75
PH_mr_0001239	hsa-miR-191-5p	270	166	0	0
PH_mr_0008631	hsa-miR-6090	8237	4508	0	0
PH_mr_0004982	hsa-miR-3658	94	89	-50	-50
PH_mr_0002551	hsa-miR-758-3p	96	90	-50	-50
PH_mr_0005133	hsa-miR-4760-3p	98	97	-50	-50
PH_mr_0000398	hsa-miR-517c-3p	95	88	-50	-50
PH_mr_0002359	hsa-miR-1206	99	106	-50	-50
PH_mr_0001754	hsa-miR-584-5p	218	201	0	0
PH_mr_0004588	hsa-miR-4754	211	193	0	0
PH_mr_0005120	hsa-miR-4677-3p	88	92	-50	-50
PH_mr_0000363	hsa-miR-557	248	204	0	0
PH_mr_0000093	hsa-miR-128	121	103	-50	-50
PH_mr_0000469	hsa-miR-335-5p	101	99	-50	-50
PH_mr_0008630	hsa-miR-6089	4805	3216	0	0
PH_mr_0004894	hsa-miR-3681-3p	106	102	-50	-50
PH_mr_0004836	hsa-miR-4727-5p	105	102	-50	-50
PH_mr_0000491	hsa-miR-648	114	97	-50	-50
PH_mr_0001599	hsa-miR-126-5p	86	84	-50	-50
PH_mr_0004275	hsa-miR-3174	182	175	0	0
PH_mr_0004196	hsa-miR-670	122	110	-50	-50
PH_mr_0004792	hsa-miR-4641	294	367	0	0
PH_mr_0000142	hsa-miR-98-5p	460	249	0	0
PH_mr_0002734	hsa-miR-199a-3p,hsa-miR-199b-3p	100	100	-50	-50
PH_mr_0002479	hsa-let-7f-1-3p	103	111	-50	-50
PH_mr_0000435	hsa-miR-410	94	91	-50	-50
PH_mr_0008642	hsa-miR-6715a-3p	102	92	-50	-50
PH_mr_0000079	hsa-miR-499a-5p	98	95	-50	-50
empty	empty	90	86	-75	-75
PH_mr_0001286	hsa-miR-100-3p	99	90	-50	-50
PH_mr_0004326	hsa-miR-4268	114	106	-50	-50
PH_mr_0001692	hsa-miR-643	101	95	-50	-50
PH_mr_0004199	hsa-miR-2114-3p	147	131	0	0
PH_mr_0004658	hsa-miR-1273e	2341	2242	0	0
empty	empty	94	82	-75	-75
PH_mr_0004247	hsa-miR-3142	97	98	-50	-50
PH_mr_0004288	hsa-miR-3199	124	117	-50	-50
PH_mr_0002947	hsa-miR-19b-3p	459	338	0	0
PH_mr_0008644	hsa-miR-6716-5p	590	566	0	0
PH_mr_0004956	hsa-miR-4436b-3p	505	483	0	0
PH_mr_0004698	hsa-miR-3945	209	169	0	0
PH_mr_0001305	hsa-miR-765	989	817	0	0
PH_mr_0002191	hsa-miR-663b	98	96	-50	-50
PH_mr_0008049	hsa-miR-5195-5p	192	169	0	0
PH_mr_0001046	hsa-miR-651	103	107	-50	-50
PH_mr_0004638	hsa-miR-3120-5p	203	203	0	0
PH_mr_0004707	hsa-miR-378f	131	117	-50	-50
PH_mr_0004308	hsa-miR-4302	140	133	0	0
empty	empty	98	87	-75	-75
PH_mr_0001165	hsa-miR-92b-5p	1163	588	0	0
PH_mr_0008653	hsa-miR-503-3p	99	96	-50	-50
PH_mr_0004580	hsa-miR-4734	540	397	0	0
PH_mr_0004764	hsa-miR-4510	141	103	0	-50
PH_mr_0001327	hsa-miR-767-5p	106	96	-50	-50
PH_mr_0002310	hsa-miR-340-3p	110	108	-50	-50
PH_mr_0000862	hsa-miR-148a-5p	105	98	-50	-50
PH_mr_0004155	hsa-miR-449b-3p	358	358	0	0
PH_mr_0004533	hsa-miR-4492	1124	565	0	0
PH_mr_0004532	hsa-miR-4488	1953	1183	0	0
PH_mr_0004331	hsa-miR-4278	172	150	0	0
PH_mr_0001959	hsa-miR-337-3p	111	107	-50	-50
PH_mr_0000965	hsa-miR-106b-5p	408	235	0	0
PH_mr_0008643	hsa-miR-6715b-5p	113	114	-50	-50
PH_mr_0004883	hsa-miR-3605-3p	112	119	-50	-50
PH_mr_0004681	hsa-miR-3913-5p	107	100	-50	-50
PH_mr_0005090	hsa-miR-4771	102	99	-50	-50
PH_mr_0001841	hsa-miR-20b-3p	101	102	-50	-50
PH_mr_0004263	hsa-miR-3160-3p	163	175	0	0
PH_mr_0002902	hsa-miR-216b	116	108	-50	-50
PH_mr_0004732	hsa-miR-4453	123	110	-50	-50
PH_mr_0005116	hsa-miR-4662a-3p	102	94	-50	-50
PH_mr_0000275	hsa-miR-654-3p	111	105	-50	-50
PH_mr_0002552	hsa-miR-411-3p	111	108	-50	-50
PH_mr_0000418	hsa-miR-219-2-3p	153	155	0	0
PH_mr_0008677	hsa-miR-6073	182	138	0	0
PH_mr_0004773	hsa-miR-4521	377	175	0	0
PH_mr_0004955	hsa-miR-4778-3p	103	107	-50	-50
PH_mr_0001589	hsa-miR-16-5p	1157	703	0	0
PH_mr_0004731	hsa-miR-4450	286	240	0	0
PH_mr_0008703	hsa-miR-6499-3p	119	124	-50	-50
PH_mr_0008708	hsa-miR-6504-3p	159	169	0	0
PH_mr_0001373	hsa-miR-135a-3p	199	200	0	0
empty	empty	100	93	-75	-75
PH_mr_0005025	hsa-miR-4464	96	88	-50	-50
PH_mr_0001413	hsa-miR-141-3p	87	83	-50	-50
PH_mr_0005127	hsa-miR-4711-3p	95	91	-50	-50
empty	empty	73	72	-75	-75
PH_mr_0004736	hsa-miR-378h	118	116	0	0
PH_mr_0000555	hsa-miR-376c-3p	90	79	-50	-50
PH_mr_0004612	hsa-miR-4664-3p	93	84	-50	-50
PH_mr_0004784	hsa-miR-4537	120	112	0	-50
PH_mr_0000511	hsa-miR-520b,hsa-miR-520c-3p	88	88	-50	-50
empty	empty	80	75	-75	-75
PH_mr_0001239	hsa-miR-191-5p	287	191	0	0
PH_mr_0008631	hsa-miR-6090	8069	4469	0	0
PH_mr_0004982	hsa-miR-3658	83	93	-50	-50
PH_mr_0002551	hsa-miR-758-3p	91	96	-50	-50
PH_mr_0005133	hsa-miR-4760-3p	90	93	-50	-50
PH_mr_0000398	hsa-miR-517c-3p	97	93	-50	-50
PH_mr_0002359	hsa-miR-1206	98	102	-50	-50
PH_mr_0001754	hsa-miR-584-5p	232	184	0	0
PH_mr_0004588	hsa-miR-4754	218	204	0	0
PH_mr_0005120	hsa-miR-4677-3p	97	97	-50	-50
PH_mr_0000363	hsa-miR-557	268	214	0	0
PH_mr_0000093	hsa-miR-128	123	101	0	-50
PH_mr_0000469	hsa-miR-335-5p	102	103	-50	-50
PH_mr_0008630	hsa-miR-6089	4977	3258	0	0
PH_mr_0004894	hsa-miR-3681-3p	108	107	-50	-50
PH_mr_0004836	hsa-miR-4727-5p	107	104	-50	-50
PH_mr_0000491	hsa-miR-648	101	100	-50	-50
PH_mr_0001599	hsa-miR-126-5p	90	82	-50	-50
PH_mr_0004275	hsa-miR-3174	194	191	0	0
PH_mr_0004196	hsa-miR-670	115	112	-50	-50
PH_mr_0004792	hsa-miR-4641	290	364	0	0
PH_mr_0000142	hsa-miR-98-5p	445	228	0	0
PH_mr_0002734	hsa-miR-199a-3p,hsa-miR-199b-3p	108	95	-50	-50
PH_mr_0002479	hsa-let-7f-1-3p	106	111	-50	-50
PH_mr_0000435	hsa-miR-410	93	91	-50	-50
PH_mr_0008642	hsa-miR-6715a-3p	99	96	-50	-50
PH_mr_0000079	hsa-miR-499a-5p	98	93	-50	-50
empty	empty	93	86	-75	-75
PH_mr_0001286	hsa-miR-100-3p	95	90	-50	-50
PH_mr_0004326	hsa-miR-4268	111	103	-50	-50
PH_mr_0001692	hsa-miR-643	107	96	-50	-50
PH_mr_0004199	hsa-miR-2114-3p	149	116	0	-50
PH_mr_0004658	hsa-miR-1273e	2180	2202	0	0
empty	empty	87	82	-75	-75
PH_mr_0004247	hsa-miR-3142	100	94	-50	-50
PH_mr_0004288	hsa-miR-3199	130	114	-50	-50
PH_mr_0002947	hsa-miR-19b-3p	440	358	0	0
PH_mr_0008644	hsa-miR-6716-5p	558	529	0	0
PH_mr_0004956	hsa-miR-4436b-3p	505	491	0	0
PH_mr_0004698	hsa-miR-3945	226	175	0	0
PH_mr_0001305	hsa-miR-765	967	802	0	0
PH_mr_0002191	hsa-miR-663b	100	96	-50	-50
PH_mr_0008049	hsa-miR-5195-5p	182	177	0	0
PH_mr_0001046	hsa-miR-651	100	96	-50	-50
PH_mr_0004638	hsa-miR-3120-5p	205	203	0	0
PH_mr_0004707	hsa-miR-378f	126	123	-50	-50
PH_mr_0004308	hsa-miR-4302	136	125	0	0
empty	empty	91	79	-75	-75
PH_mr_0001165	hsa-miR-92b-5p	1118	625	0	0
PH_mr_0008653	hsa-miR-503-3p	93	103	-50	-50
PH_mr_0004580	hsa-miR-4734	556	399	0	0
PH_mr_0004764	hsa-miR-4510	146	97	0	-50
PH_mr_0001327	hsa-miR-767-5p	103	93	-50	-50
PH_mr_0002310	hsa-miR-340-3p	108	102	-50	-50
PH_mr_0000862	hsa-miR-148a-5p	107	109	-50	-50
PH_mr_0004155	hsa-miR-449b-3p	355	397	0	0
PH_mr_0004533	hsa-miR-4492	1118	571	0	0
PH_mr_0004532	hsa-miR-4488	1939	1172	0	0
PH_mr_0004331	hsa-miR-4278	167	149	0	0
PH_mr_0001959	hsa-miR-337-3p	110	109	-50	-50
PH_mr_0000965	hsa-miR-106b-5p	404	245	0	0
PH_mr_0008643	hsa-miR-6715b-5p	117	113	-50	-50
PH_mr_0004883	hsa-miR-3605-3p	124	119	-50	-50
PH_mr_0004681	hsa-miR-3913-5p	101	104	-50	-50
PH_mr_0005090	hsa-miR-4771	108	103	-50	-50
PH_mr_0001841	hsa-miR-20b-3p	115	104	-50	-50
PH_mr_0004263	hsa-miR-3160-3p	148	178	0	0
PH_mr_0002902	hsa-miR-216b	118	115	-50	-50
PH_mr_0004732	hsa-miR-4453	115	119	-50	-50
PH_mr_0005116	hsa-miR-4662a-3p	93	93	-50	-50
PH_mr_0000275	hsa-miR-654-3p	108	110	-50	-50
PH_mr_0002552	hsa-miR-411-3p	117	104	-50	-50
PH_mr_0000418	hsa-miR-219-2-3p	165	151	0	0
PH_mr_0008677	hsa-miR-6073	188	155	0	0
PH_mr_0004773	hsa-miR-4521	366	190	0	0
PH_mr_0004955	hsa-miR-4778-3p	104	106	-50	-50
PH_mr_0001589	hsa-miR-16-5p	1161	688	0	0
PH_mr_0004731	hsa-miR-4450	250	234	0	0
PH_mr_0008703	hsa-miR-6499-3p	110	128	-50	-50
PH_mr_0008708	hsa-miR-6504-3p	167	151	0	0
PH_mr_0001373	hsa-miR-135a-3p	207	184	0	0
empty	empty	89	90	-75	-75
PH_mr_0004845	hsa-miR-4747-5p	486	304	0	0
PH_mr_0004824	hsa-miR-4710	900	562	0	0
PH_mr_0005252	hsa-miR-4699-5p	153	152	0	0
PH_mr_0005298	hsa-miR-4671-3p	90	89	-50	-50
PH_mr_0000996	hsa-miR-130a-3p	462	256	0	0
PH_mr_0000441	hsa-miR-520a-3p	89	83	-50	-50
PH_mr_0004586	hsa-miR-4749-5p	2475	992	0	0
PH_mr_0005037	hsa-miR-4480	100	91	-50	-50
PH_mrc_0000003	spike-in control 3	31983	30782	0	0
PH_mr_0000994	hsa-miR-130b-3p	266	187	0	0
PH_mr_0000456	hsa-miR-200a-3p	121	87	-50	-50
PH_mr_0008607	hsa-miR-1233-1-5p	2220	1644	0	0
PH_mr_0004831	hsa-miR-3529-5p	119	108	-50	-50
PH_mr_0004749	hsa-miR-4485	357	233	0	0
PH_mr_0005101	hsa-miR-4795-5p	93	90	-50	-50
PH_mr_0000533	hsa-miR-630	91	93	-50	-50
PH_mr_0005102	hsa-miR-4796-5p	97	97	-50	-50
PH_mr_0004134	hsa-miR-4306	171	157	0	0
PH_mr_0004554	hsa-miR-4655-5p	1931	1333	0	0
PH_mr_0004584	hsa-miR-4745-5p	169	155	0	0
PH_mr_0001658	hsa-miR-26a-1-3p	89	93	-50	-50
PH_mr_0000785	hsa-miR-873-5p	104	97	-50	-50
PH_mr_0001122	hsa-miR-10a-5p	139	123	0	-50
PH_mr_0008621	hsa-miR-6078	94	98	-50	-50
PH_mr_0001929	hsa-miR-221-3p	4273	2366	0	0
PH_mr_0004780	hsa-miR-4530	1263	703	0	0
PH_mr_0000436	hsa-miR-92a-3p	592	349	0	0
PH_mr_0004115	hsa-miR-205-3p	109	119	-50	-50
PH_mr_0004129	hsa-miR-548t-5p	97	93	-50	-50
PH_mr_0004123	hsa-miR-2054	94	88	-50	-50
PH_mr_0004684	hsa-miR-3918	433	344	0	0
PH_mr_0005063	hsa-miR-4662a-5p	90	87	-50	-50
PH_mr_0000842	hsa-miR-744-3p	97	105	-50	-50
PH_mr_0002379	hsa-let-7e-3p	94	99	-50	-50
PH_mr_0004545	hsa-miR-3960	10609	6140	0	0
PH_mr_0008633	hsa-miR-6132	827	482	0	0
PH_mr_0002535	hsa-miR-335-3p	118	117	-50	-50
PH_mr_0004875	hsa-miR-1273g-5p	790	677	0	0
PH_mr_0001241	hsa-miR-602	166	152	0	0
PH_mr_0004314	hsa-miR-4257	334	251	0	0
PH_mr_0004270	hsa-miR-3169	101	92	-50	-50
PH_mr_0004201	hsa-miR-2116-3p	449	481	0	0
PH_mr_0004577	hsa-miR-4728-5p	3697	2761	0	0
PH_mr_0005139	hsa-miR-1245b-3p	98	90	-50	-50
PH_mr_0004235	hsa-miR-3127-5p	328	294	0	0
PH_mr_0004813	hsa-miR-4681	159	158	0	0
PH_mr_0001128	hsa-miR-99a-5p	400	272	0	0
PH_mr_0008645	hsa-miR-6511b-5p	761	564	0	0
PH_mr_0004937	hsa-miR-4727-3p	363	318	0	0
PH_mr_0004592	hsa-miR-4763-5p	4209	4620	0	0
PH_mr_0001994	hsa-miR-1275	1658	846	0	0
PH_mr_0003144	hsa-miR-598	120	140	-50	0
PH_mr_0000191	hsa-miR-519b-3p	106	95	-50	-50
PH_mr_0004198	hsa-miR-2114-5p	105	103	-50	-50
PH_mr_0004693	hsa-miR-3934-5p	665	545	0	0
PH_mr_0004856	hsa-miR-4769-5p	537	435	0	0
PH_mr_0004310	hsa-miR-4315	103	101	-50	-50
PH_mr_0004279	hsa-miR-3065-5p	118	116	-50	-50
PH_mr_0000849	hsa-miR-144-3p	100	106	-50	-50
PH_mr_0008657	hsa-miR-3934-3p	100	92	-50	-50
PH_mr_0001800	hsa-miR-146a-3p	97	92	-50	-50
PH_mr_0001124	hsa-miR-10b-5p	105	106	-50	-50
PH_mr_0000925	hsa-miR-1321	277	213	0	0
PH_mr_0002500	hsa-miR-550a-3-5p,hsa-miR-550a-5p	226	214	0	0
PH_mr_0002986	hsa-miR-136-5p	109	99	-50	-50
PH_mr_0004059	hsa-miR-4281	621	446	0	0
PH_mr_0004560	hsa-miR-4674	251	223	0	0
PH_mr_0004779	hsa-miR-4529-5p	145	124	0	-50
PH_mr_0004330	hsa-miR-4277	104	112	-50	-50
PH_mr_0001382	hsa-miR-146b-3p	140	123	-50	-50
PH_mr_0000212	hsa-miR-451a	93	88	-50	-50
PH_mr_0008619	hsa-miR-6075	238	214	0	0
PH_mr_0001043	hsa-miR-548m	125	133	-50	-50
PH_mr_0005097	hsa-miR-1245b-5p	103	109	-50	-50
PH_mr_0001774	hsa-miR-125b-1-3p	142	138	0	0
PH_mr_0004282	hsa-miR-3189-3p	144	126	-50	-50
PH_mr_0003485	hsa-miR-1909-5p	179	165	0	0
PH_mr_0004055	hsa-miR-4313	408	445	0	0
PH_mr_0004643	hsa-miR-3173-5p	268	276	0	0
PH_mr_0005114	hsa-miR-676-3p	99	94	-50	-50
PH_mr_0000751	hsa-miR-146b-5p	784	555	0	0
PH_mr_0003341	hsa-miR-888-3p	101	107	-50	-50
PH_mr_0000206	hsa-let-7f-5p	2422	1156	0	0
PH_mr_0008632	hsa-miR-6125	2096	1278	0	0
PH_mr_0004541	hsa-miR-4532	503	397	0	0
PH_mr_0004531	hsa-miR-4479	94	99	-50	-50
PH_mr_0001927	hsa-miR-26a-2-3p	114	119	-50	-50
PH_mr_0005143	hsa-miR-4799-3p	98	94	-50	-50
PH_mr_0008656	hsa-miR-3617-3p	251	280	0	0
PH_mr_0008721	hsa-miR-4743-3p	100	99	-50	-50
PH_mr_0008696	hsa-miR-6510-5p	2622	2283	0	0
PH_mr_0004333	hsa-miR-4285	101	106	-50	-50
PH_mr_0004845	hsa-miR-4747-5p	453	294	0	0
PH_mr_0004824	hsa-miR-4710	898	542	0	0
PH_mr_0005252	hsa-miR-4699-5p	161	166	0	0
PH_mr_0005298	hsa-miR-4671-3p	89	91	-50	-50
PH_mr_0000996	hsa-miR-130a-3p	464	240	0	0
PH_mr_0000441	hsa-miR-520a-3p	89	89	-50	-50
PH_mr_0004586	hsa-miR-4749-5p	2419	1043	0	0
PH_mr_0005037	hsa-miR-4480	102	93	-50	-50
PH_mrc_0000003	spike-in control 3	28614	28595	0	0
PH_mr_0000994	hsa-miR-130b-3p	253	178	0	0
PH_mr_0000456	hsa-miR-200a-3p	118	90	-50	-50
PH_mr_0008607	hsa-miR-1233-1-5p	2198	1610	0	0
PH_mr_0004831	hsa-miR-3529-5p	118	111	-50	-50
PH_mr_0004749	hsa-miR-4485	332	221	0	0
PH_mr_0005101	hsa-miR-4795-5p	89	86	-50	-50
PH_mr_0000533	hsa-miR-630	98	97	-50	-50
PH_mr_0005102	hsa-miR-4796-5p	101	102	-50	-50
PH_mr_0004134	hsa-miR-4306	167	150	0	0
PH_mr_0004554	hsa-miR-4655-5p	1855	1289	0	0
PH_mr_0004584	hsa-miR-4745-5p	164	146	0	0
PH_mr_0001658	hsa-miR-26a-1-3p	96	87	-50	-50
PH_mr_0000785	hsa-miR-873-5p	102	94	-50	-50
PH_mr_0001122	hsa-miR-10a-5p	148	115	0	-50
PH_mr_0008621	hsa-miR-6078	96	90	-50	-50
PH_mr_0001929	hsa-miR-221-3p	3778	2077	0	0
PH_mr_0004780	hsa-miR-4530	1098	688	0	0
PH_mr_0000436	hsa-miR-92a-3p	508	322	0	0
PH_mr_0004115	hsa-miR-205-3p	116	108	-50	-50
PH_mr_0004129	hsa-miR-548t-5p	91	88	-50	-50
PH_mr_0004123	hsa-miR-2054	86	82	-50	-50
PH_mr_0004684	hsa-miR-3918	421	319	0	0
PH_mr_0005063	hsa-miR-4662a-5p	94	89	-50	-50
PH_mr_0000842	hsa-miR-744-3p	99	99	-50	-50
PH_mr_0002379	hsa-let-7e-3p	101	104	-50	-50
PH_mr_0004545	hsa-miR-3960	9769	5717	0	0
PH_mr_0008633	hsa-miR-6132	785	464	0	0
PH_mr_0002535	hsa-miR-335-3p	111	124	-50	0
PH_mr_0004875	hsa-miR-1273g-5p	668	631	0	0
PH_mr_0001241	hsa-miR-602	161	149	0	0
PH_mr_0004314	hsa-miR-4257	337	259	0	0
PH_mr_0004270	hsa-miR-3169	101	95	-50	-50
PH_mr_0004201	hsa-miR-2116-3p	449	500	0	0
PH_mr_0004577	hsa-miR-4728-5p	3497	2667	0	0
PH_mr_0005139	hsa-miR-1245b-3p	94	97	-50	-50
PH_mr_0004235	hsa-miR-3127-5p	310	317	0	0
PH_mr_0004813	hsa-miR-4681	162	161	0	0
PH_mr_0001128	hsa-miR-99a-5p	357	249	0	0
PH_mr_0008645	hsa-miR-6511b-5p	757	521	0	0
PH_mr_0004937	hsa-miR-4727-3p	347	300	0	0
PH_mr_0004592	hsa-miR-4763-5p	4143	4474	0	0
PH_mr_0001994	hsa-miR-1275	1536	810	0	0
PH_mr_0003144	hsa-miR-598	115	137	-50	0
PH_mr_0000191	hsa-miR-519b-3p	104	93	-50	-50
PH_mr_0004198	hsa-miR-2114-5p	104	103	-50	-50
PH_mr_0004693	hsa-miR-3934-5p	580	508	0	0
PH_mr_0004856	hsa-miR-4769-5p	491	436	0	0
PH_mr_0004310	hsa-miR-4315	108	109	-50	-50
PH_mr_0004279	hsa-miR-3065-5p	130	119	-50	-50
PH_mr_0000849	hsa-miR-144-3p	99	93	-50	-50
PH_mr_0008657	hsa-miR-3934-3p	94	91	-50	-50
PH_mr_0001800	hsa-miR-146a-3p	93	87	-50	-50
PH_mr_0001124	hsa-miR-10b-5p	107	97	-50	-50
PH_mr_0000925	hsa-miR-1321	326	270	0	0
PH_mr_0002500	hsa-miR-550a-3-5p,hsa-miR-550a-5p	229	214	0	0
PH_mr_0002986	hsa-miR-136-5p	104	102	-50	-50
PH_mr_0004059	hsa-miR-4281	574	426	0	0
PH_mr_0004560	hsa-miR-4674	264	221	0	0
PH_mr_0004779	hsa-miR-4529-5p	147	160	-50	0
PH_mr_0004330	hsa-miR-4277	109	106	-50	-50
PH_mr_0001382	hsa-miR-146b-3p	135	124	0	-50
PH_mr_0000212	hsa-miR-451a	95	86	-50	-50
PH_mr_0008619	hsa-miR-6075	242	214	0	0
PH_mr_0001043	hsa-miR-548m	124	125	-50	-50
PH_mr_0005097	hsa-miR-1245b-5p	100	103	-50	-50
PH_mr_0001774	hsa-miR-125b-1-3p	126	119	-50	-50
PH_mr_0004282	hsa-miR-3189-3p	127	122	-50	0
PH_mr_0003485	hsa-miR-1909-5p	192	172	0	0
PH_mr_0004055	hsa-miR-4313	412	416	0	0
PH_mr_0004643	hsa-miR-3173-5p	258	284	0	0
PH_mr_0005114	hsa-miR-676-3p	100	90	-50	-50
PH_mr_0000751	hsa-miR-146b-5p	800	519	0	0
PH_mr_0003341	hsa-miR-888-3p	103	98	-50	-50
PH_mr_0000206	hsa-let-7f-5p	2047	987	0	0
PH_mr_0008632	hsa-miR-6125	2053	1238	0	0
PH_mr_0004541	hsa-miR-4532	523	409	0	0
PH_mr_0004531	hsa-miR-4479	102	94	-50	-50
PH_mr_0001927	hsa-miR-26a-2-3p	121	127	-50	0
PH_mr_0005143	hsa-miR-4799-3p	92	93	-50	-50
PH_mr_0008656	hsa-miR-3617-3p	235	263	0	0
PH_mr_0008721	hsa-miR-4743-3p	100	102	-50	-50
PH_mr_0008696	hsa-miR-6510-5p	2520	2214	0	0
PH_mr_0004333	hsa-miR-4285	107	102	-50	-50
PH_mr_0004845	hsa-miR-4747-5p	480	314	0	0
PH_mr_0004824	hsa-miR-4710	901	578	0	0
PH_mr_0005252	hsa-miR-4699-5p	163	159	0	0
PH_mr_0005298	hsa-miR-4671-3p	91	96	-50	-50
PH_mr_0000996	hsa-miR-130a-3p	470	239	0	0
PH_mr_0000441	hsa-miR-520a-3p	93	82	-50	-50
PH_mr_0004586	hsa-miR-4749-5p	2556	1026	0	0
PH_mr_0005037	hsa-miR-4480	113	102	-50	-50
PH_mrc_0000003	spike-in control 3	29099	29795	0	0
PH_mr_0000994	hsa-miR-130b-3p	270	186	0	0
PH_mr_0000456	hsa-miR-200a-3p	118	99	-50	-50
PH_mr_0008607	hsa-miR-1233-1-5p	2171	1616	0	0
PH_mr_0004831	hsa-miR-3529-5p	122	114	-50	-50
PH_mr_0004749	hsa-miR-4485	321	214	0	0
PH_mr_0005101	hsa-miR-4795-5p	92	89	-50	-50
PH_mr_0000533	hsa-miR-630	90	91	-50	-50
PH_mr_0005102	hsa-miR-4796-5p	102	109	-50	-50
PH_mr_0004134	hsa-miR-4306	176	143	0	0
PH_mr_0004554	hsa-miR-4655-5p	1908	1322	0	0
PH_mr_0004584	hsa-miR-4745-5p	181	153	0	0
PH_mr_0001658	hsa-miR-26a-1-3p	95	81	-50	-50
PH_mr_0000785	hsa-miR-873-5p	99	105	-50	-50
PH_mr_0001122	hsa-miR-10a-5p	142	116	0	-50
PH_mr_0008621	hsa-miR-6078	93	90	-50	-50
PH_mr_0001929	hsa-miR-221-3p	3560	2049	0	0
PH_mr_0004780	hsa-miR-4530	1199	717	0	0
PH_mr_0000436	hsa-miR-92a-3p	487	303	0	0
PH_mr_0004115	hsa-miR-205-3p	117	116	-50	-50
PH_mr_0004129	hsa-miR-548t-5p	90	87	-50	-50
PH_mr_0004123	hsa-miR-2054	89	92	-50	-50
PH_mr_0004684	hsa-miR-3918	437	347	0	0
PH_mr_0005063	hsa-miR-4662a-5p	91	89	-50	-50
PH_mr_0000842	hsa-miR-744-3p	99	107	-50	-50
PH_mr_0002379	hsa-let-7e-3p	97	101	-50	-50
PH_mr_0004545	hsa-miR-3960	9812	5772	0	0
PH_mr_0008633	hsa-miR-6132	787	448	0	0
PH_mr_0002535	hsa-miR-335-3p	115	113	-50	-50
PH_mr_0004875	hsa-miR-1273g-5p	721	630	0	0
PH_mr_0001241	hsa-miR-602	159	157	0	0
PH_mr_0004314	hsa-miR-4257	342	262	0	0
PH_mr_0004270	hsa-miR-3169	99	105	-50	-50
PH_mr_0004201	hsa-miR-2116-3p	449	514	0	0
PH_mr_0004577	hsa-miR-4728-5p	3285	2653	0	0
PH_mr_0005139	hsa-miR-1245b-3p	92	93	-50	-50
PH_mr_0004235	hsa-miR-3127-5p	324	293	0	0
PH_mr_0004813	hsa-miR-4681	168	161	0	0
PH_mr_0001128	hsa-miR-99a-5p	333	239	0	0
PH_mr_0008645	hsa-miR-6511b-5p	750	547	0	0
PH_mr_0004937	hsa-miR-4727-3p	336	310	0	0
PH_mr_0004592	hsa-miR-4763-5p	4062	4503	0	0
PH_mr_0001994	hsa-miR-1275	1599	838	0	0
PH_mr_0003144	hsa-miR-598	125	133	-50	-50
PH_mr_0000191	hsa-miR-519b-3p	100	97	-50	-50
PH_mr_0004198	hsa-miR-2114-5p	104	101	-50	-50
PH_mr_0004693	hsa-miR-3934-5p	615	512	0	0
PH_mr_0004856	hsa-miR-4769-5p	522	452	0	0
PH_mr_0004310	hsa-miR-4315	112	104	-50	-50
PH_mr_0004279	hsa-miR-3065-5p	118	117	-50	-50
PH_mr_0000849	hsa-miR-144-3p	93	90	-50	-50
PH_mr_0008657	hsa-miR-3934-3p	92	90	-50	-50
PH_mr_0001800	hsa-miR-146a-3p	95	91	-50	-50
PH_mr_0001124	hsa-miR-10b-5p	108	99	-50	-50
PH_mr_0000925	hsa-miR-1321	330	272	0	0
PH_mr_0002500	hsa-miR-550a-3-5p,hsa-miR-550a-5p	239	202	0	0
PH_mr_0002986	hsa-miR-136-5p	101	95	-50	-50
PH_mr_0004059	hsa-miR-4281	595	441	0	0
PH_mr_0004560	hsa-miR-4674	265	210	0	0
PH_mr_0004779	hsa-miR-4529-5p	139	153	0	0
PH_mr_0004330	hsa-miR-4277	103	107	-50	-50
PH_mr_0001382	hsa-miR-146b-3p	131	124	0	-50
PH_mr_0000212	hsa-miR-451a	91	99	-50	-50
PH_mr_0008619	hsa-miR-6075	235	210	0	0
PH_mr_0001043	hsa-miR-548m	129	124	-50	0
PH_mr_0005097	hsa-miR-1245b-5p	108	106	-50	-50
PH_mr_0001774	hsa-miR-125b-1-3p	139	118	0	-50
PH_mr_0004282	hsa-miR-3189-3p	147	117	0	-50
PH_mr_0003485	hsa-miR-1909-5p	184	176	0	0
PH_mr_0004055	hsa-miR-4313	411	404	0	0
PH_mr_0004643	hsa-miR-3173-5p	237	284	0	0
PH_mr_0005114	hsa-miR-676-3p	98	93	-50	-50
PH_mr_0000751	hsa-miR-146b-5p	774	554	0	0
PH_mr_0003341	hsa-miR-888-3p	110	103	-50	-50
PH_mr_0000206	hsa-let-7f-5p	2111	985	0	0
PH_mr_0008632	hsa-miR-6125	2146	1257	0	0
PH_mr_0004541	hsa-miR-4532	507	392	0	0
PH_mr_0004531	hsa-miR-4479	104	108	-50	-50
PH_mr_0001927	hsa-miR-26a-2-3p	114	115	-50	-50
PH_mr_0005143	hsa-miR-4799-3p	99	102	-50	-50
PH_mr_0008656	hsa-miR-3617-3p	246	249	0	0
PH_mr_0008721	hsa-miR-4743-3p	95	101	-50	-50
PH_mr_0008696	hsa-miR-6510-5p	2535	2221	0	0
PH_mr_0004333	hsa-miR-4285	104	112	-50	-50
PH_mr_0004860	hsa-miR-4781-5p	82	78	-50	-50
PH_mr_0004908	hsa-miR-4633-3p	105	97	0	-50
empty	empty	74	66	-75	-75
PH_mr_0004112	hsa-miR-4275	85	91	-50	-50
PH_mrc_0000008	RNA U4	2114	1715	0	0
PH_mr_0000781	hsa-miR-505-3p	83	78	-50	-50
PH_mr_0000895	hsa-miR-513b	152	127	0	0
PH_mr_0005036	hsa-miR-548ak	98	95	-50	-50
empty	empty	82	76	-75	-75
PH_mr_0004287	hsa-miR-3198	380	309	0	0
PH_mr_0004807	hsa-miR-4671-5p	87	92	-50	-50
PH_mr_0008664	hsa-miR-6514-3p	318	386	0	0
PH_mr_0004576	hsa-miR-4726-5p	307	268	0	0
PH_mr_0004814	hsa-miR-4682	243	223	0	0
PH_mr_0002321	hsa-miR-518d-3p	98	96	-50	-50
empty	empty	81	84	-75	-75
PH_mr_0005047	hsa-miR-4528	88	88	-50	-50
PH_mr_0002926	hsa-miR-645	114	113	-50	-50
PH_mr_0002349	hsa-miR-662	117	98	-50	-50
PH_mr_0004666	hsa-miR-3675-5p	113	100	-50	-50
PH_mrc_0000031	Phalanx control	119	102	-50	-50
PH_mr_0002005	hsa-miR-99b-3p	183	144	0	0
PH_mr_0004587	hsa-miR-4750-5p	941	585	0	0
PH_mr_0008608	hsa-miR-1234-5p	2867	1568	0	0
PH_mr_0004904	hsa-miR-4474-3p	325	274	0	0
empty	empty	89	88	-75	-75
PH_mr_0000433	hsa-miR-296-5p	114	108	-50	-50
empty	empty	88	84	-75	-75
PH_mrc_0000011	RNA U8	4935	3689	0	0
PH_mr_0004101	hsa-miR-4308	116	113	-50	-50
PH_mr_0004550	hsa-miR-4640-5p	822	662	0	0
PH_mr_0004966	hsa-miR-3117-5p	81	87	-50	-50
PH_mrc_0000034	Phalanx control	97	83	-50	-50
PH_mr_0000635	hsa-miR-9-3p	94	86	-50	-50
PH_mr_0001494	hsa-miR-140-3p	135	123	-50	-50
PH_mr_0008629	hsa-miR-6088	3043	1396	0	0
PH_mr_0004812	hsa-miR-4680-5p	97	86	-50	-50
PH_mr_0004727	hsa-miR-4445-5p	111	110	-50	-50
PH_mr_0000962	hsa-miR-193a-5p	188	160	0	0
PH_mr_0001355	hsa-miR-127-3p	99	101	-50	-50
PH_mrc_0000013	m-3b	1362	1587	0	0
PH_mr_0004037	hsa-miR-3147	1059	757	0	0
PH_mr_0004682	hsa-miR-3916	225	218	0	0
PH_mr_0005146	hsa-miR-3121-5p	109	109	-50	-50
PH_mrc_0000036	Phalanx control	165	170	0	0
PH_mr_0004253	hsa-miR-3150a-3p	136	126	-50	0
PH_mr_0000017	hsa-miR-100-5p	541	328	0	0
PH_mr_0008618	hsa-miR-6072	350	377	0	0
PH_mr_0004960	hsa-miR-4797-3p	114	104	-50	-50
PH_mr_0005031	hsa-miR-4474-5p	105	104	-50	-50
PH_mr_0001936	hsa-miR-512-5p	137	161	0	0
PH_mr_0000579	hsa-miR-362-5p	107	106	-50	-50
PH_mr_0004186	hsa-miR-1973	618	645	0	0
PH_mr_0003258	hsa-miR-223-3p	113	116	-50	-50
PH_mr_0004762	hsa-miR-4506	342	316	0	0
PH_mr_0005134	hsa-miR-4762-3p	98	96	-50	-50
PH_mrc_0000039	Phalanx control	99	100	-50	-50
PH_mr_0004267	hsa-miR-3165	168	174	0	0
PH_mr_0000522	hsa-miR-190a	99	93	-50	-50
PH_mr_0008689	hsa-miR-6165	3327	2246	0	0
PH_mr_0004002	hsa-miR-1909-3p	858	643	0	0
PH_mr_0001186	hsa-miR-150-5p	146	140	0	0
PH_mr_0000919	hsa-miR-450a-5p	100	86	-50	-50
empty	empty	86	91	-75	-75
PH_mrc_0000016	U2ara.fish.mouse	6197	7664	0	0
PH_mr_0002975	hsa-miR-194-5p	181	163	0	0
PH_mr_0004640	hsa-miR-3074-5p	105	104	-50	-50
PH_mr_0005150	hsa-miR-3606-5p	96	93	-50	-50
PH_mrc_0000042	Phalanx control	165	178	0	0
PH_mr_0000911	hsa-miR-129-1-3p	167	169	0	0
PH_mr_0002347	hsa-miR-19b-1-5p	101	91	-50	-50
PH_mr_0008620	hsa-miR-6077	150	151	0	0
PH_mr_0004662	hsa-miR-3664-5p	105	98	-50	-50
PH_mr_0002155	hsa-miR-924	140	146	-50	0
PH_mr_0001623	hsa-miR-636	100	97	-50	-50
PH_mr_0001552	hsa-miR-132-3p	175	160	0	0
PH_mrc_0000022	fly u6fly mouse	283	295	0	0
PH_mr_0004241	hsa-miR-3136-5p	105	95	-50	-50
PH_mr_0004737	hsa-miR-4463	1390	986	0	0
PH_mr_0004916	hsa-miR-4661-3p	183	192	0	0
PH_mrc_0000045	Phalanx control	231	194	0	0
PH_mr_0003337	hsa-miR-7-2-3p	114	125	-50	-50
PH_mr_0004804	hsa-miR-2964a-5p	152	151	-50	-50
PH_mr_0008641	hsa-miR-6514-5p	191	193	0	0
PH_mr_0004599	hsa-miR-4793-5p	108	106	-50	-50
PH_mr_0003164	hsa-miR-625-3p	171	182	0	0
PH_mr_0000654	hsa-miR-1197	102	101	-50	-50
PH_mr_0001265	hsa-miR-577	95	97	-50	-50
PH_mr_0008668	hsa-miR-6722-3p	2943	2021	0	0
PH_mr_0008722	hsa-miR-6515-3p	133	151	0	0
empty	empty	96	85	-75	-75
PH_mr_0003453	hsa-miR-103b	124	119	-50	-50
PH_mr_0004860	hsa-miR-4781-5p	79	80	-50	-50
PH_mr_0004908	hsa-miR-4633-3p	100	102	-50	-50
empty	empty	80	80	-75	-75
PH_mr_0004112	hsa-miR-4275	85	85	-50	-50
PH_mrc_0000008	RNA U4	2090	1777	0	0
PH_mr_0000781	hsa-miR-505-3p	86	86	-50	-50
PH_mr_0000895	hsa-miR-513b	149	125	0	0
PH_mr_0005036	hsa-miR-548ak	90	90	-50	-50
empty	empty	82	81	-75	-75
PH_mr_0004287	hsa-miR-3198	364	301	0	0
PH_mr_0004807	hsa-miR-4671-5p	91	91	-50	-50
PH_mr_0008664	hsa-miR-6514-3p	315	373	0	0
PH_mr_0004576	hsa-miR-4726-5p	311	256	0	0
PH_mr_0004814	hsa-miR-4682	230	224	0	0
PH_mr_0002321	hsa-miR-518d-3p	91	93	-50	-50
empty	empty	83	79	-75	-75
PH_mr_0005047	hsa-miR-4528	93	89	-50	-50
PH_mr_0002926	hsa-miR-645	110	104	-50	-50
PH_mr_0002349	hsa-miR-662	104	104	-50	-50
PH_mr_0004666	hsa-miR-3675-5p	101	110	-50	-50
PH_mrc_0000031	Phalanx control	116	110	-50	-50
PH_mr_0002005	hsa-miR-99b-3p	178	154	0	0
PH_mr_0004587	hsa-miR-4750-5p	898	577	0	0
PH_mr_0008608	hsa-miR-1234-5p	2608	1510	0	0
PH_mr_0004904	hsa-miR-4474-3p	296	273	0	0
empty	empty	88	82	-75	-75
PH_mr_0000433	hsa-miR-296-5p	112	101	-50	-50
empty	empty	91	76	-75	-75
PH_mrc_0000011	RNA U8	4636	3601	0	0
PH_mr_0004101	hsa-miR-4308	114	134	-50	0
PH_mr_0004550	hsa-miR-4640-5p	816	665	0	0
PH_mr_0004966	hsa-miR-3117-5p	91	83	-50	-50
PH_mrc_0000034	Phalanx control	90	91	-50	-50
PH_mr_0000635	hsa-miR-9-3p	91	93	-50	-50
PH_mr_0001494	hsa-miR-140-3p	133	117	0	-50
PH_mr_0008629	hsa-miR-6088	3072	1424	0	0
PH_mr_0004812	hsa-miR-4680-5p	97	88	-50	-50
PH_mr_0004727	hsa-miR-4445-5p	108	115	-50	-50
PH_mr_0000962	hsa-miR-193a-5p	199	146	0	0
PH_mr_0001355	hsa-miR-127-3p	102	97	-50	-50
PH_mrc_0000013	m-3b	1417	1582	0	0
PH_mr_0004037	hsa-miR-3147	1015	756	0	0
PH_mr_0004682	hsa-miR-3916	209	203	0	0
PH_mr_0005146	hsa-miR-3121-5p	106	109	-50	-50
PH_mrc_0000036	Phalanx control	172	167	0	0
PH_mr_0004253	hsa-miR-3150a-3p	131	123	0	-50
PH_mr_0000017	hsa-miR-100-5p	501	296	0	0
PH_mr_0008618	hsa-miR-6072	356	363	0	0
PH_mr_0004960	hsa-miR-4797-3p	101	105	-50	-50
PH_mr_0005031	hsa-miR-4474-5p	104	107	-50	-50
PH_mr_0001936	hsa-miR-512-5p	146	143	0	0
PH_mr_0000579	hsa-miR-362-5p	111	104	-50	-50
PH_mr_0004186	hsa-miR-1973	587	670	0	0
PH_mr_0003258	hsa-miR-223-3p	111	110	-50	-50
PH_mr_0004762	hsa-miR-4506	320	292	0	0
PH_mr_0005134	hsa-miR-4762-3p	99	99	-50	-50
PH_mrc_0000039	Phalanx control	99	99	-50	-50
PH_mr_0004267	hsa-miR-3165	176	170	0	0
PH_mr_0000522	hsa-miR-190a	101	93	-50	-50
PH_mr_0008689	hsa-miR-6165	3134	2160	0	0
PH_mr_0004002	hsa-miR-1909-3p	857	597	0	0
PH_mr_0001186	hsa-miR-150-5p	138	137	0	0
PH_mr_0000919	hsa-miR-450a-5p	95	90	-50	-50
empty	empty	86	83	-75	-75
PH_mrc_0000016	U2ara.fish.mouse	6171	7657	0	0
PH_mr_0002975	hsa-miR-194-5p	169	180	0	0
PH_mr_0004640	hsa-miR-3074-5p	107	107	-50	-50
PH_mr_0005150	hsa-miR-3606-5p	96	98	-50	-50
PH_mrc_0000042	Phalanx control	160	164	0	0
PH_mr_0000911	hsa-miR-129-1-3p	169	164	0	0
PH_mr_0002347	hsa-miR-19b-1-5p	106	97	-50	-50
PH_mr_0008620	hsa-miR-6077	140	145	0	0
PH_mr_0004662	hsa-miR-3664-5p	100	103	-50	-50
PH_mr_0002155	hsa-miR-924	147	146	0	0
PH_mr_0001623	hsa-miR-636	97	105	-50	-50
PH_mr_0001552	hsa-miR-132-3p	173	150	0	0
PH_mrc_0000022	fly u6fly mouse	291	289	0	0
PH_mr_0004241	hsa-miR-3136-5p	101	92	-50	-50
PH_mr_0004737	hsa-miR-4463	1330	951	0	0
PH_mr_0004916	hsa-miR-4661-3p	187	213	0	0
PH_mrc_0000045	Phalanx control	240	192	0	0
PH_mr_0003337	hsa-miR-7-2-3p	116	125	-50	-50
PH_mr_0004804	hsa-miR-2964a-5p	150	146	0	0
PH_mr_0008641	hsa-miR-6514-5p	172	177	0	0
PH_mr_0004599	hsa-miR-4793-5p	112	100	-50	-50
PH_mr_0003164	hsa-miR-625-3p	156	186	0	0
PH_mr_0000654	hsa-miR-1197	99	105	-50	-50
PH_mr_0001265	hsa-miR-577	101	91	-50	-50
PH_mr_0008668	hsa-miR-6722-3p	3042	2064	0	0
PH_mr_0008722	hsa-miR-6515-3p	148	150	0	0
empty	empty	97	94	-75	-75
PH_mr_0003453	hsa-miR-103b	121	118	-50	-50
PH_mr_0004860	hsa-miR-4781-5p	84	80	-50	-50
PH_mr_0004908	hsa-miR-4633-3p	102	107	-50	-50
empty	empty	81	74	-75	-75
PH_mr_0004112	hsa-miR-4275	89	84	-50	-50
PH_mrc_0000008	RNA U4	2114	1896	0	0
PH_mr_0000781	hsa-miR-505-3p	88	81	-50	-50
PH_mr_0000895	hsa-miR-513b	154	118	0	0
PH_mr_0005036	hsa-miR-548ak	91	101	-50	-50
empty	empty	78	76	-75	-75
PH_mr_0004287	hsa-miR-3198	389	311	0	0
PH_mr_0004807	hsa-miR-4671-5p	85	92	-50	-50
PH_mr_0008664	hsa-miR-6514-3p	307	361	0	0
PH_mr_0004576	hsa-miR-4726-5p	314	252	0	0
PH_mr_0004814	hsa-miR-4682	220	229	0	0
PH_mr_0002321	hsa-miR-518d-3p	97	96	-50	-50
empty	empty	78	82	-75	-75
PH_mr_0005047	hsa-miR-4528	92	92	-50	-50
PH_mr_0002926	hsa-miR-645	110	103	-50	-50
PH_mr_0002349	hsa-miR-662	101	112	-50	-50
PH_mr_0004666	hsa-miR-3675-5p	120	106	-50	-50
PH_mrc_0000031	Phalanx control	111	109	-50	-50
PH_mr_0002005	hsa-miR-99b-3p	182	160	0	0
PH_mr_0004587	hsa-miR-4750-5p	918	563	0	0
PH_mr_0008608	hsa-miR-1234-5p	2558	1465	0	0
PH_mr_0004904	hsa-miR-4474-3p	306	255	0	0
empty	empty	89	80	-75	-75
PH_mr_0000433	hsa-miR-296-5p	101	102	-50	-50
empty	empty	84	85	-75	-75
PH_mrc_0000011	RNA U8	4304	3597	0	0
PH_mr_0004101	hsa-miR-4308	122	136	-50	0
PH_mr_0004550	hsa-miR-4640-5p	805	642	0	0
PH_mr_0004966	hsa-miR-3117-5p	85	82	-50	-50
PH_mrc_0000034	Phalanx control	89	83	-50	-50
PH_mr_0000635	hsa-miR-9-3p	95	93	-50	-50
PH_mr_0001494	hsa-miR-140-3p	136	127	0	0
PH_mr_0008629	hsa-miR-6088	3056	1361	0	0
PH_mr_0004812	hsa-miR-4680-5p	90	91	-50	-50
PH_mr_0004727	hsa-miR-4445-5p	105	109	-50	-50
PH_mr_0000962	hsa-miR-193a-5p	199	156	0	0
PH_mr_0001355	hsa-miR-127-3p	98	94	-50	-50
PH_mrc_0000013	m-3b	1302	1517	0	0
PH_mr_0004037	hsa-miR-3147	1013	732	0	0
PH_mr_0004682	hsa-miR-3916	207	217	0	0
PH_mr_0005146	hsa-miR-3121-5p	113	103	-50	-50
PH_mrc_0000036	Phalanx control	170	159	0	0
PH_mr_0004253	hsa-miR-3150a-3p	138	125	0	-50
PH_mr_0000017	hsa-miR-100-5p	446	326	0	0
PH_mr_0008618	hsa-miR-6072	337	355	0	0
PH_mr_0004960	hsa-miR-4797-3p	100	105	-50	-50
PH_mr_0005031	hsa-miR-4474-5p	108	109	-50	-50
PH_mr_0001936	hsa-miR-512-5p	122	105	-50	-50
PH_mr_0000579	hsa-miR-362-5p	106	105	-50	-50
PH_mr_0004186	hsa-miR-1973	595	645	0	0
PH_mr_0003258	hsa-miR-223-3p	115	124	-50	-50
PH_mr_0004762	hsa-miR-4506	321	300	0	0
PH_mr_0005134	hsa-miR-4762-3p	101	93	-50	-50
PH_mrc_0000039	Phalanx control	94	96	-50	-50
PH_mr_0004267	hsa-miR-3165	165	168	0	0
PH_mr_0000522	hsa-miR-190a	100	98	-50	-50
PH_mr_0008689	hsa-miR-6165	3359	2177	0	0
PH_mr_0004002	hsa-miR-1909-3p	875	613	0	0
PH_mr_0001186	hsa-miR-150-5p	132	155	0	0
PH_mr_0000919	hsa-miR-450a-5p	98	90	-50	-50
empty	empty	94	83	-75	-75
PH_mrc_0000016	U2ara.fish.mouse	6119	7628	0	0
PH_mr_0002975	hsa-miR-194-5p	183	166	0	0
PH_mr_0004640	hsa-miR-3074-5p	105	99	-50	-50
PH_mr_0005150	hsa-miR-3606-5p	96	94	-50	-50
PH_mrc_0000042	Phalanx control	180	174	0	0
PH_mr_0000911	hsa-miR-129-1-3p	167	163	0	0
PH_mr_0002347	hsa-miR-19b-1-5p	106	105	-50	-50
PH_mr_0008620	hsa-miR-6077	129	142	0	0
PH_mr_0004662	hsa-miR-3664-5p	101	103	-50	-50
PH_mr_0002155	hsa-miR-924	142	140	0	0
PH_mr_0001623	hsa-miR-636	106	96	-50	-50
PH_mr_0001552	hsa-miR-132-3p	170	165	0	0
PH_mrc_0000022	fly u6fly mouse	283	296	0	0
PH_mr_0004241	hsa-miR-3136-5p	95	95	-50	-50
PH_mr_0004737	hsa-miR-4463	1365	959	0	0
PH_mr_0004916	hsa-miR-4661-3p	188	219	0	0
PH_mrc_0000045	Phalanx control	231	199	0	0
PH_mr_0003337	hsa-miR-7-2-3p	125	124	-50	-50
PH_mr_0004804	hsa-miR-2964a-5p	150	161	0	0
PH_mr_0008641	hsa-miR-6514-5p	192	195	0	0
PH_mr_0004599	hsa-miR-4793-5p	106	100	-50	-50
PH_mr_0003164	hsa-miR-625-3p	169	185	0	0
PH_mr_0000654	hsa-miR-1197	101	99	-50	-50
PH_mr_0001265	hsa-miR-577	94	100	-50	-50
PH_mr_0008668	hsa-miR-6722-3p	3042	2119	0	0
PH_mr_0008722	hsa-miR-6515-3p	141	147	-50	0
empty	empty	86	87	-75	-75
PH_mr_0003453	hsa-miR-103b	118	120	-50	-50
PH_mr_0004828	hsa-miR-4714-5p	91	90	-50	-50
PH_mr_0004663	hsa-miR-3666	122	123	0	0
PH_mr_0002737	hsa-miR-29a-3p	1575	913	0	0
PH_mr_0000401	hsa-miR-522-3p	85	83	-50	-50
PH_mr_0002459	hsa-miR-212-3p	152	144	0	0
PH_mr_0002840	hsa-miR-182-3p	95	101	-50	-50
empty	empty	86	79	-75	-75
PH_mr_0004878	hsa-miR-3124-3p	83	80	-50	-50
PH_mr_0000411	hsa-miR-325	96	91	-50	-50
PH_mr_0008072	hsa-miR-5693	125	129	0	0
PH_mr_0002210	hsa-miR-454-5p	125	139	0	0
PH_mr_0008658	hsa-miR-4750-3p	476	539	0	0
PH_mr_0004683	hsa-miR-3917	259	206	0	0
PH_mr_0004516	hsa-miR-3907	605	520	0	0
PH_mr_0002276	hsa-miR-564	310	250	0	0
PH_mr_0002221	hsa-miR-1254	297	231	0	0
PH_mr_0004981	hsa-miR-3657	89	93	-50	-50
PH_mr_0002468	hsa-miR-125a-3p	420	343	0	0
empty	empty	83	84	-75	-75
PH_mr_0004866	hsa-miR-4794	98	94	-50	-50
PH_mr_0003211	hsa-miR-95	102	110	-50	0
PH_mr_0008084	hsa-miR-5704	107	100	-50	-50
PH_mr_0001968	hsa-miR-647	170	178	0	0
PH_mr_0008610	hsa-miR-3620-5p	3066	1895	0	0
PH_mr_0004559	hsa-miR-4673	133	134	-50	0
PH_mr_0004659	hsa-miR-3659	115	113	-50	-50
PH_mr_0002071	hsa-miR-494	816	905	0	0
PH_mr_0000121	hsa-miR-23a-5p	298	246	0	0
PH_mr_0003088	hsa-miR-501-5p	133	139	-50	0
PH_mr_0004054	hsa-miR-1273d	713	658	0	0
PH_mr_0001937	hsa-miR-519e-5p	101	114	-50	-50
PH_mr_0004787	hsa-miR-3978	107	100	-50	-50
PH_mr_0002534	hsa-miR-1257	115	108	-50	-50
PH_mr_0008096	hsa-miR-5683	105	103	-50	-50
PH_mr_0002409	hsa-miR-298	246	244	0	0
PH_mr_0008622	hsa-miR-6079	100	103	-50	-50
PH_mr_0004859	hsa-miR-4780	391	363	0	0
PH_mr_0004892	hsa-miR-3679-3p	101	119	-50	-50
PH_mr_0000930	hsa-miR-555	97	98	-50	-50
PH_mr_0004292	hsa-miR-3202	245	211	0	0
PH_mr_0004318	hsa-miR-4253	192	144	0	0
PH_mr_0002531	hsa-miR-181a-2-3p	107	93	-50	-50
empty	empty	90	94	-75	-75
PH_mr_0004578	hsa-miR-4730	118	122	-50	-50
PH_mr_0002646	hsa-miR-33a-3p	119	118	-50	-50
PH_mr_0001879	hsa-miR-144-5p	101	92	-50	-50
PH_mr_0005075	hsa-miR-4705	93	95	-50	-50
PH_mr_0008609	hsa-miR-1237-5p	4323	2626	0	0
PH_mr_0004696	hsa-miR-3938	99	93	-50	-50
PH_mr_0004925	hsa-miR-4695-3p	781	856	0	0
PH_mr_0001871	hsa-miR-1229-3p	2038	2367	0	0
PH_mr_0000799	hsa-miR-222-5p	169	139	0	-50
PH_mr_0002764	hsa-miR-363-3p	111	107	-50	-50
PH_mr_0002973	hsa-miR-200b-5p	161	159	0	0
PH_mr_0000207	hsa-let-7d-5p	1617	704	0	0
PH_mr_0005247	hsa-miR-4678	109	101	-50	-50
PH_mr_0002372	hsa-miR-301b	114	95	-50	-50
PH_mr_0004231	hsa-miR-3124-5p	141	141	0	0
PH_mr_0003066	hsa-miR-514a-3p	104	101	-50	-50
PH_mr_0008634	hsa-miR-6133	558	433	0	0
PH_mr_0000380	hsa-miR-1270	151	138	0	0
PH_mr_0004568	hsa-miR-4691-5p	170	166	0	0
PH_mr_0000531	hsa-miR-614	96	97	-50	-50
PH_mr_0004048	hsa-miR-3188	127	119	0	0
PH_mr_0008059	hsa-miR-5581-5p	139	126	-50	0
PH_mr_0001155	hsa-miR-1306-3p	198	187	0	0
PH_mr_0004819	hsa-miR-4700-5p	419	343	0	0
PH_mr_0008065	hsa-miR-5006-3p	117	116	-50	-50
PH_mr_0000553	hsa-miR-429	94	97	-50	-50
PH_mr_0001064	hsa-miR-139-3p	166	165	0	0
PH_mr_0005186	hsa-miR-548ab	118	134	0	-50
PH_mr_0008646	hsa-miR-6718-5p	276	214	0	0
PH_mr_0004775	hsa-miR-4522	104	94	-50	-50
PH_mr_0004765	hsa-miR-4511	105	99	-50	-50
PH_mr_0001622	hsa-miR-93-3p	105	100	-50	-50
empty	empty	95	90	-75	-75
empty	empty	91	80	-75	-75
PH_mr_0000812	hsa-miR-92b-3p	380	254	0	0
PH_mr_0004957	hsa-miR-4781-3p	112	102	-50	-50
PH_mr_0004574	hsa-miR-4722-5p	314	248	0	0
PH_mr_0000506	hsa-miR-155-5p	100	96	-50	-50
PH_mr_0004654	hsa-miR-3651	308	234	0	0
PH_mr_0004521	hsa-miR-3944-5p	232	228	0	0
PH_mr_0008669	hsa-miR-892c-3p	102	90	-50	-50
PH_mr_0004688	hsa-miR-3925-5p	170	171	0	0
PH_mr_0004905	hsa-miR-4520a-3p	248	266	0	0
PH_mr_0000222	hsa-let-7g-5p	792	432	0	0
PH_mr_0000669	hsa-miR-517-5p	122	128	-50	-50
PH_mr_0008711	hsa-miR-6508-3p	103	100	-50	-50
PH_mr_0008690	hsa-miR-548az-5p	120	112	-50	-50
PH_mr_0004225	hsa-miR-2909	115	112	-50	-50
PH_mr_0001845	hsa-miR-943	114	119	-50	-50
PH_mr_0004828	hsa-miR-4714-5p	91	90	-50	-50
PH_mr_0004663	hsa-miR-3666	116	123	-50	0
PH_mr_0002737	hsa-miR-29a-3p	1500	971	0	0
PH_mr_0000401	hsa-miR-522-3p	80	83	-50	-50
PH_mr_0002459	hsa-miR-212-3p	159	145	0	0
PH_mr_0002840	hsa-miR-182-3p	100	93	-50	-50
empty	empty	81	77	-75	-75
PH_mr_0004878	hsa-miR-3124-3p	81	81	-50	-50
PH_mr_0000411	hsa-miR-325	91	85	-50	-50
PH_mr_0008072	hsa-miR-5693	132	127	0	0
PH_mr_0002210	hsa-miR-454-5p	120	136	-50	0
PH_mr_0008658	hsa-miR-4750-3p	469	485	0	0
PH_mr_0004683	hsa-miR-3917	259	198	0	0
PH_mr_0004516	hsa-miR-3907	560	509	0	0
PH_mr_0002276	hsa-miR-564	309	271	0	0
PH_mr_0002221	hsa-miR-1254	287	246	0	0
PH_mr_0004981	hsa-miR-3657	94	87	-50	-50
PH_mr_0002468	hsa-miR-125a-3p	404	323	0	0
empty	empty	88	83	-75	-75
PH_mr_0004866	hsa-miR-4794	95	96	-50	-50
PH_mr_0003211	hsa-miR-95	103	105	-50	-50
PH_mr_0008084	hsa-miR-5704	96	100	-50	-50
PH_mr_0001968	hsa-miR-647	165	197	0	0
PH_mr_0008610	hsa-miR-3620-5p	2867	1781	0	0
PH_mr_0004559	hsa-miR-4673	137	127	-50	-50
PH_mr_0004659	hsa-miR-3659	116	120	-50	-50
PH_mr_0002071	hsa-miR-494	843	920	0	0
PH_mr_0000121	hsa-miR-23a-5p	299	217	0	0
PH_mr_0003088	hsa-miR-501-5p	142	139	0	0
PH_mr_0004054	hsa-miR-1273d	659	608	0	0
PH_mr_0001937	hsa-miR-519e-5p	108	101	-50	-50
PH_mr_0004787	hsa-miR-3978	101	111	-50	-50
PH_mr_0002534	hsa-miR-1257	95	105	-50	-50
PH_mr_0008096	hsa-miR-5683	110	111	-50	-50
PH_mr_0002409	hsa-miR-298	247	241	0	0
PH_mr_0008622	hsa-miR-6079	104	108	-50	-50
PH_mr_0004859	hsa-miR-4780	413	357	0	0
PH_mr_0004892	hsa-miR-3679-3p	114	120	-50	-50
PH_mr_0000930	hsa-miR-555	99	100	-50	-50
PH_mr_0004292	hsa-miR-3202	228	205	0	0
PH_mr_0004318	hsa-miR-4253	192	150	0	0
PH_mr_0002531	hsa-miR-181a-2-3p	100	112	-50	-50
empty	empty	94	87	-75	-75
PH_mr_0004578	hsa-miR-4730	134	123	0	0
PH_mr_0002646	hsa-miR-33a-3p	109	119	-50	-50
PH_mr_0001879	hsa-miR-144-5p	103	98	-50	-50
PH_mr_0005075	hsa-miR-4705	99	95	-50	-50
PH_mr_0008609	hsa-miR-1237-5p	4315	2445	0	0
PH_mr_0004696	hsa-miR-3938	87	95	-50	-50
PH_mr_0004925	hsa-miR-4695-3p	747	816	0	0
PH_mr_0001871	hsa-miR-1229-3p	2049	2343	0	0
PH_mr_0000799	hsa-miR-222-5p	151	132	0	-50
PH_mr_0002764	hsa-miR-363-3p	110	98	-50	-50
PH_mr_0002973	hsa-miR-200b-5p	152	148	0	0
PH_mr_0000207	hsa-let-7d-5p	1292	618	0	0
PH_mr_0005247	hsa-miR-4678	99	112	-50	-50
PH_mr_0002372	hsa-miR-301b	113	108	-50	-50
PH_mr_0004231	hsa-miR-3124-5p	120	129	-50	-50
PH_mr_0003066	hsa-miR-514a-3p	99	102	-50	-50
PH_mr_0008634	hsa-miR-6133	544	416	0	0
PH_mr_0000380	hsa-miR-1270	153	127	0	-50
PH_mr_0004568	hsa-miR-4691-5p	169	157	0	0
PH_mr_0000531	hsa-miR-614	102	94	-50	-50
PH_mr_0004048	hsa-miR-3188	125	118	-50	-50
PH_mr_0008059	hsa-miR-5581-5p	137	126	-50	0
PH_mr_0001155	hsa-miR-1306-3p	199	176	0	0
PH_mr_0004819	hsa-miR-4700-5p	382	357	0	0
PH_mr_0008065	hsa-miR-5006-3p	117	116	-50	-50
PH_mr_0000553	hsa-miR-429	95	91	-50	-50
PH_mr_0001064	hsa-miR-139-3p	162	153	0	0
PH_mr_0005186	hsa-miR-548ab	122	122	-50	-50
PH_mr_0008646	hsa-miR-6718-5p	275	233	0	0
PH_mr_0004775	hsa-miR-4522	98	94	-50	-50
PH_mr_0004765	hsa-miR-4511	112	103	-50	-50
PH_mr_0001622	hsa-miR-93-3p	106	96	-50	-50
empty	empty	97	87	-75	-75
empty	empty	91	90	-75	-75
PH_mr_0000812	hsa-miR-92b-3p	366	239	0	0
PH_mr_0004957	hsa-miR-4781-3p	110	112	-50	-50
PH_mr_0004574	hsa-miR-4722-5p	308	258	0	0
PH_mr_0000506	hsa-miR-155-5p	98	96	-50	-50
PH_mr_0004654	hsa-miR-3651	295	221	0	0
PH_mr_0004521	hsa-miR-3944-5p	229	230	0	0
PH_mr_0008669	hsa-miR-892c-3p	100	98	-50	-50
PH_mr_0004688	hsa-miR-3925-5p	161	170	0	0
PH_mr_0004905	hsa-miR-4520a-3p	231	256	0	0
PH_mr_0000222	hsa-let-7g-5p	722	420	0	0
PH_mr_0000669	hsa-miR-517-5p	124	129	-50	-50
PH_mr_0008711	hsa-miR-6508-3p	98	99	-50	-50
PH_mr_0008690	hsa-miR-548az-5p	113	127	-50	-50
PH_mr_0004225	hsa-miR-2909	113	113	-50	-50
PH_mr_0001845	hsa-miR-943	109	120	-50	-50
PH_mr_0004828	hsa-miR-4714-5p	87	80	-50	-50
PH_mr_0004663	hsa-miR-3666	109	110	-50	-50
PH_mr_0002737	hsa-miR-29a-3p	1608	1008	0	0
PH_mr_0000401	hsa-miR-522-3p	85	84	-50	-50
PH_mr_0002459	hsa-miR-212-3p	150	151	0	0
PH_mr_0002840	hsa-miR-182-3p	94	101	-50	-50
empty	empty	81	82	-75	-75
PH_mr_0004878	hsa-miR-3124-3p	80	84	-50	-50
PH_mr_0000411	hsa-miR-325	85	93	-50	-50
PH_mr_0008072	hsa-miR-5693	134	133	0	0
PH_mr_0002210	hsa-miR-454-5p	131	134	0	0
PH_mr_0008658	hsa-miR-4750-3p	471	504	0	0
PH_mr_0004683	hsa-miR-3917	238	220	0	0
PH_mr_0004516	hsa-miR-3907	583	519	0	0
PH_mr_0002276	hsa-miR-564	296	263	0	0
PH_mr_0002221	hsa-miR-1254	292	254	0	0
PH_mr_0004981	hsa-miR-3657	92	87	-50	-50
PH_mr_0002468	hsa-miR-125a-3p	413	348	0	0
empty	empty	85	82	-75	-75
PH_mr_0004866	hsa-miR-4794	99	97	-50	-50
PH_mr_0003211	hsa-miR-95	105	105	-50	-50
PH_mr_0008084	hsa-miR-5704	104	100	-50	-50
PH_mr_0001968	hsa-miR-647	165	168	0	0
PH_mr_0008610	hsa-miR-3620-5p	2912	1731	0	0
PH_mr_0004559	hsa-miR-4673	149	131	-50	-50
PH_mr_0004659	hsa-miR-3659	119	123	0	-50
PH_mr_0002071	hsa-miR-494	810	894	0	0
PH_mr_0000121	hsa-miR-23a-5p	286	217	0	0
PH_mr_0003088	hsa-miR-501-5p	142	133	0	-50
PH_mr_0004054	hsa-miR-1273d	688	615	0	0
PH_mr_0001937	hsa-miR-519e-5p	106	107	-50	-50
PH_mr_0004787	hsa-miR-3978	112	102	-50	-50
PH_mr_0002534	hsa-miR-1257	112	105	-50	-50
PH_mr_0008096	hsa-miR-5683	105	104	-50	-50
PH_mr_0002409	hsa-miR-298	240	223	0	0
PH_mr_0008622	hsa-miR-6079	107	97	-50	-50
PH_mr_0004859	hsa-miR-4780	412	365	0	0
PH_mr_0004892	hsa-miR-3679-3p	108	122	-50	-50
PH_mr_0000930	hsa-miR-555	96	96	-50	-50
PH_mr_0004292	hsa-miR-3202	210	211	0	0
PH_mr_0004318	hsa-miR-4253	185	152	0	0
PH_mr_0002531	hsa-miR-181a-2-3p	105	98	-50	-50
empty	empty	93	89	-75	-75
PH_mr_0004578	hsa-miR-4730	128	128	-50	0
PH_mr_0002646	hsa-miR-33a-3p	123	116	-50	-50
PH_mr_0001879	hsa-miR-144-5p	98	89	-50	-50
PH_mr_0005075	hsa-miR-4705	90	98	-50	-50
PH_mr_0008609	hsa-miR-1237-5p	4410	2492	0	0
PH_mr_0004696	hsa-miR-3938	101	99	-50	-50
PH_mr_0004925	hsa-miR-4695-3p	763	808	0	0
PH_mr_0001871	hsa-miR-1229-3p	1994	2431	0	0
PH_mr_0000799	hsa-miR-222-5p	149	134	0	-50
PH_mr_0002764	hsa-miR-363-3p	113	107	-50	-50
PH_mr_0002973	hsa-miR-200b-5p	154	158	0	0
PH_mr_0000207	hsa-let-7d-5p	1168	611	0	0
PH_mr_0005247	hsa-miR-4678	103	107	-50	-50
PH_mr_0002372	hsa-miR-301b	111	106	-50	-50
PH_mr_0004231	hsa-miR-3124-5p	141	141	0	0
PH_mr_0003066	hsa-miR-514a-3p	111	99	-50	-50
PH_mr_0008634	hsa-miR-6133	587	434	0	0
PH_mr_0000380	hsa-miR-1270	145	138	0	0
PH_mr_0004568	hsa-miR-4691-5p	175	175	0	0
PH_mr_0000531	hsa-miR-614	93	86	-50	-50
PH_mr_0004048	hsa-miR-3188	122	121	-50	0
PH_mr_0008059	hsa-miR-5581-5p	128	142	-50	0
PH_mr_0001155	hsa-miR-1306-3p	210	176	0	0
PH_mr_0004819	hsa-miR-4700-5p	375	344	0	0
PH_mr_0008065	hsa-miR-5006-3p	113	112	-50	-50
PH_mr_0000553	hsa-miR-429	89	91	-50	-50
PH_mr_0001064	hsa-miR-139-3p	174	159	0	0
PH_mr_0005186	hsa-miR-548ab	122	126	-50	-50
PH_mr_0008646	hsa-miR-6718-5p	283	215	0	0
PH_mr_0004775	hsa-miR-4522	96	90	-50	-50
PH_mr_0004765	hsa-miR-4511	101	100	-50	-50
PH_mr_0001622	hsa-miR-93-3p	109	105	-50	-50
empty	empty	86	90	-75	-75
empty	empty	93	90	-75	-75
PH_mr_0000812	hsa-miR-92b-3p	350	267	0	0
PH_mr_0004957	hsa-miR-4781-3p	102	105	-50	-50
PH_mr_0004574	hsa-miR-4722-5p	325	254	0	0
PH_mr_0000506	hsa-miR-155-5p	104	94	-50	-50
PH_mr_0004654	hsa-miR-3651	298	229	0	0
PH_mr_0004521	hsa-miR-3944-5p	243	243	0	0
PH_mr_0008669	hsa-miR-892c-3p	101	93	-50	-50
PH_mr_0004688	hsa-miR-3925-5p	176	169	0	0
PH_mr_0004905	hsa-miR-4520a-3p	254	264	0	0
PH_mr_0000222	hsa-let-7g-5p	769	452	0	0
PH_mr_0000669	hsa-miR-517-5p	129	138	-50	-50
PH_mr_0008711	hsa-miR-6508-3p	97	102	-50	-50
PH_mr_0008690	hsa-miR-548az-5p	117	124	-50	-50
PH_mr_0004225	hsa-miR-2909	109	116	-50	-50
PH_mr_0001845	hsa-miR-943	124	115	-50	-50
PH_mr_0001203	hsa-miR-205-5p	87	88	-50	-50
PH_mr_0004501	hsa-miR-3177-5p	117	117	0	0
PH_mr_0002328	hsa-miR-644a	92	87	-50	-50
PH_mr_0001869	hsa-miR-192-3p	94	87	-50	-50
PH_mr_0000327	hsa-miR-548b-3p	85	88	-50	-50
PH_mr_0003261	hsa-miR-876-5p	94	95	-50	-50
PH_mr_0008074	hsa-miR-660-3p	107	107	-50	0
PH_mr_0004766	hsa-miR-4512	116	110	-50	0
empty	empty	77	76	-75	-75
PH_mr_0008071	hsa-miR-5581-3p	116	112	-50	-50
PH_mr_0005243	hsa-miR-4659b-5p	100	101	-50	-50
PH_mr_0008605	hsa-miR-937-5p	1151	774	0	0
PH_mr_0000283	hsa-miR-487b	131	110	0	-50
PH_mr_0001941	hsa-miR-1207-3p	154	165	0	0
PH_mr_0002208	hsa-miR-130a-5p	129	130	0	0
PH_mr_0001531	hsa-miR-493-3p	150	132	0	0
PH_mr_0005300	hsa-miR-4680-3p	96	93	-50	-50
PH_mr_0000549	hsa-miR-342-3p	120	107	0	-50
empty	empty	83	84	-75	-75
PH_mr_0004880	hsa-miR-3157-3p	90	80	-50	-50
PH_mr_0000913	hsa-miR-424-3p	102	101	-50	-50
PH_mr_0008083	hsa-miR-5002-5p	95	88	-50	-50
PH_mr_0005062	hsa-miR-4659a-5p	111	114	-50	-50
PH_mr_0008616	hsa-miR-6070	85	80	-50	-50
PH_mr_0004581	hsa-miR-4739	4257	3084	0	0
PH_mr_0004515	hsa-miR-3714	154	155	0	0
PH_mr_0004609	hsa-miR-4640-3p	221	230	0	0
PH_mr_0000379	hsa-miR-574-5p	1498	1171	0	0
PH_mr_0003307	hsa-miR-761	159	153	0	0
PH_mr_0004052	hsa-miR-3196	5676	3196	0	0
PH_mr_0003466	hsa-miR-1468	97	102	-50	-50
PH_mr_0004529	hsa-miR-4467	1733	814	0	0
PH_mr_0001834	hsa-miR-616-3p	218	194	0	0
PH_mr_0008095	hsa-miR-4482-3p	167	177	0	0
PH_mr_0005067	hsa-miR-4668-5p	108	119	-50	-50
PH_mr_0008606	hsa-miR-1229-5p	310	238	0	0
PH_mr_0004794	hsa-miR-4646-5p	986	704	0	0
PH_mr_0004539	hsa-miR-4523	95	90	-50	-50
PH_mr_0002898	hsa-miR-135b-5p	147	125	0	-50
PH_mr_0004143	hsa-miR-4272	94	91	-50	-50
PH_mr_0003094	hsa-miR-1288	136	126	0	0
PH_mr_0000719	hsa-miR-548av-5p,hsa-miR-548k	104	92	-50	-50
PH_mr_0004633	hsa-miR-4787-3p	263	249	0	0
PH_mr_0004863	hsa-miR-4786-5p	159	177	0	0
PH_mr_0001640	hsa-miR-218-2-3p	98	96	-50	-50
PH_mr_0008012	hsa-miR-5090	252	208	0	0
PH_mr_0004778	hsa-miR-4527	114	103	-50	-50
PH_mr_0008628	hsa-miR-6087	11246	5534	0	0
PH_mr_0004589	hsa-miR-4756-5p	113	110	-50	-50
PH_mr_0004636	hsa-miR-2681-5p	104	109	-50	-50
PH_mr_0002003	hsa-miR-185-3p	584	434	0	0
PH_mr_0004309	hsa-miR-4312	205	225	0	0
PH_mr_0000321	hsa-miR-374a-3p	99	94	-50	-50
PH_mr_0004097	hsa-miR-4294	1467	1036	0	0
PH_mr_0000169	hsa-let-7c	1267	642	0	0
PH_mr_0004902	hsa-miR-4423-3p	254	302	0	0
PH_mr_0001390	hsa-miR-671-5p	203	168	0	0
PH_mr_0008024	hsa-miR-3184-3p	1133	1434	0	0
PH_mr_0004735	hsa-miR-4461	163	169	0	0
PH_mr_0008617	hsa-miR-6071	112	107	-50	-50
PH_mr_0000080	hsa-miR-302f	102	103	-50	-50
PH_mr_0004742	hsa-miR-3689b-3p,hsa-miR-3689c	149	140	0	0
empty	empty	91	90	-75	-75
PH_mr_0004278	hsa-miR-548w	100	109	-50	-50
PH_mr_0008058	hsa-miR-5004-3p	121	132	-50	0
PH_mr_0001151	hsa-miR-942	107	100	-50	-50
PH_mr_0003147	hsa-miR-888-5p	150	166	0	0
PH_mr_0005004	hsa-miR-3941	105	103	-50	-50
PH_mr_0002336	hsa-miR-631	222	217	0	0
PH_mr_0008036	hsa-miR-5001-3p	120	109	-50	-50
PH_mr_0004721	hsa-miR-4436a	373	341	0	0
PH_mr_0008640	hsa-miR-6511a-5p,hsa-miR-6511b-5p	773	613	0	0
PH_mr_0001696	hsa-miR-20a-5p	796	464	0	0
PH_mr_0004756	hsa-miR-4493	104	115	-50	-50
PH_mr_0002052	hsa-miR-345-5p	191	188	0	0
empty	empty	94	97	-75	-75
PH_mr_0001807	hsa-miR-1224-3p	886	1041	0	0
PH_mr_0000619	hsa-miR-193a-3p	100	100	-50	-50
PH_mr_0003218	hsa-miR-551a	115	116	-50	-50
PH_mr_0004567	hsa-miR-4690-5p	561	453	0	0
PH_mr_0000502	hsa-miR-611	90	94	-50	-50
PH_mr_0008048	hsa-miR-5194	783	967	0	0
PH_mr_0001541	hsa-miR-513a-3p	95	93	-50	-50
PH_mr_0008652	hsa-miR-216a-3p	127	118	-50	-50
PH_mr_0004942	hsa-miR-4738-3p	247	213	0	0
PH_mr_0004891	hsa-miR-3678-3p	116	106	-50	-50
PH_mr_0002143	hsa-miR-548a-3p	104	111	-50	-50
empty	empty	90	87	-75	-75
PH_mr_0008699	hsa-miR-6515-5p	235	208	0	0
PH_mr_0008691	hsa-miR-6502-5p	107	103	-50	-50
PH_mr_0004312	hsa-miR-4319	124	133	-50	-50
PH_mr_0004234	hsa-miR-3126-5p	265	222	0	0
PH_mr_0001203	hsa-miR-205-5p	83	87	-50	-50
PH_mr_0004501	hsa-miR-3177-5p	121	110	0	0
PH_mr_0002328	hsa-miR-644a	86	86	-50	-50
PH_mr_0001869	hsa-miR-192-3p	84	86	-50	-50
PH_mr_0000327	hsa-miR-548b-3p	87	91	-50	-50
PH_mr_0003261	hsa-miR-876-5p	92	92	-50	-50
PH_mr_0008074	hsa-miR-660-3p	111	97	0	-50
PH_mr_0004766	hsa-miR-4512	116	102	0	-50
empty	empty	75	72	-75	-75
PH_mr_0008071	hsa-miR-5581-3p	112	120	-50	-50
PH_mr_0005243	hsa-miR-4659b-5p	101	101	-50	-50
PH_mr_0008605	hsa-miR-937-5p	1118	738	0	0
PH_mr_0000283	hsa-miR-487b	133	105	0	-50
PH_mr_0001941	hsa-miR-1207-3p	156	163	0	0
PH_mr_0002208	hsa-miR-130a-5p	133	139	0	0
PH_mr_0001531	hsa-miR-493-3p	131	131	0	0
PH_mr_0005300	hsa-miR-4680-3p	92	93	-50	-50
PH_mr_0000549	hsa-miR-342-3p	109	117	-50	-50
empty	empty	86	81	-75	-75
PH_mr_0004880	hsa-miR-3157-3p	86	80	-50	-50
PH_mr_0000913	hsa-miR-424-3p	106	98	-50	-50
PH_mr_0008083	hsa-miR-5002-5p	103	102	-50	-50
PH_mr_0005062	hsa-miR-4659a-5p	97	115	-50	-50
PH_mr_0008616	hsa-miR-6070	83	86	-50	-50
PH_mr_0004581	hsa-miR-4739	4043	2925	0	0
PH_mr_0004515	hsa-miR-3714	157	154	0	0
PH_mr_0004609	hsa-miR-4640-3p	214	228	0	0
PH_mr_0000379	hsa-miR-574-5p	1416	1119	0	0
PH_mr_0003307	hsa-miR-761	152	158	0	0
PH_mr_0004052	hsa-miR-3196	5556	3149	0	0
PH_mr_0003466	hsa-miR-1468	104	101	-50	-50
PH_mr_0004529	hsa-miR-4467	1711	852	0	0
PH_mr_0001834	hsa-miR-616-3p	198	201	0	0
PH_mr_0008095	hsa-miR-4482-3p	179	182	0	0
PH_mr_0005067	hsa-miR-4668-5p	112	110	-50	-50
PH_mr_0008606	hsa-miR-1229-5p	296	241	0	0
PH_mr_0004794	hsa-miR-4646-5p	854	673	0	0
PH_mr_0004539	hsa-miR-4523	104	98	-50	-50
PH_mr_0002898	hsa-miR-135b-5p	135	110	0	-50
PH_mr_0004143	hsa-miR-4272	93	92	-50	-50
PH_mr_0003094	hsa-miR-1288	138	127	-50	-50
PH_mr_0000719	hsa-miR-548av-5p,hsa-miR-548k	108	103	-50	-50
PH_mr_0004633	hsa-miR-4787-3p	265	254	0	0
PH_mr_0004863	hsa-miR-4786-5p	172	174	0	0
PH_mr_0001640	hsa-miR-218-2-3p	99	98	-50	-50
PH_mr_0008012	hsa-miR-5090	242	193	0	0
PH_mr_0004778	hsa-miR-4527	97	102	-50	-50
PH_mr_0008628	hsa-miR-6087	10790	5254	0	0
PH_mr_0004589	hsa-miR-4756-5p	117	103	-50	-50
PH_mr_0004636	hsa-miR-2681-5p	105	110	-50	-50
PH_mr_0002003	hsa-miR-185-3p	553	393	0	0
PH_mr_0004309	hsa-miR-4312	209	223	0	0
PH_mr_0000321	hsa-miR-374a-3p	96	91	-50	-50
PH_mr_0004097	hsa-miR-4294	1425	1022	0	0
PH_mr_0000169	hsa-let-7c	1214	597	0	0
PH_mr_0004902	hsa-miR-4423-3p	237	313	0	0
PH_mr_0001390	hsa-miR-671-5p	188	163	0	0
PH_mr_0008024	hsa-miR-3184-3p	1114	1418	0	0
PH_mr_0004735	hsa-miR-4461	165	167	0	0
PH_mr_0008617	hsa-miR-6071	108	104	-50	-50
PH_mr_0000080	hsa-miR-302f	97	104	-50	-50
PH_mr_0004742	hsa-miR-3689b-3p,hsa-miR-3689c	141	141	0	0
empty	empty	88	88	-75	-75
PH_mr_0004278	hsa-miR-548w	110	112	-50	-50
PH_mr_0008058	hsa-miR-5004-3p	118	119	-50	-50
PH_mr_0001151	hsa-miR-942	115	103	-50	-50
PH_mr_0003147	hsa-miR-888-5p	138	173	-50	0
PH_mr_0005004	hsa-miR-3941	104	106	-50	-50
PH_mr_0002336	hsa-miR-631	233	219	0	0
PH_mr_0008036	hsa-miR-5001-3p	118	116	-50	-50
PH_mr_0004721	hsa-miR-4436a	355	336	0	0
PH_mr_0008640	hsa-miR-6511a-5p,hsa-miR-6511b-5p	759	608	0	0
PH_mr_0001696	hsa-miR-20a-5p	733	403	0	0
PH_mr_0004756	hsa-miR-4493	107	113	-50	-50
PH_mr_0002052	hsa-miR-345-5p	199	205	0	0
empty	empty	98	85	-75	-75
PH_mr_0001807	hsa-miR-1224-3p	887	1020	0	0
PH_mr_0000619	hsa-miR-193a-3p	104	98	-50	-50
PH_mr_0003218	hsa-miR-551a	110	127	-50	-50
PH_mr_0004567	hsa-miR-4690-5p	569	457	0	0
PH_mr_0000502	hsa-miR-611	89	91	-50	-50
PH_mr_0008048	hsa-miR-5194	789	947	0	0
PH_mr_0001541	hsa-miR-513a-3p	105	102	-50	-50
PH_mr_0008652	hsa-miR-216a-3p	112	121	-50	-50
PH_mr_0004942	hsa-miR-4738-3p	212	221	0	0
PH_mr_0004891	hsa-miR-3678-3p	109	115	-50	-50
PH_mr_0002143	hsa-miR-548a-3p	108	136	-50	0
empty	empty	96	89	-75	-75
PH_mr_0008699	hsa-miR-6515-5p	235	206	0	0
PH_mr_0008691	hsa-miR-6502-5p	112	110	-50	-50
PH_mr_0004312	hsa-miR-4319	126	132	-50	-50
PH_mr_0004234	hsa-miR-3126-5p	255	215	0	0
PH_mr_0001203	hsa-miR-205-5p	86	83	-50	-50
PH_mr_0004501	hsa-miR-3177-5p	124	119	0	0
PH_mr_0002328	hsa-miR-644a	86	89	-50	-50
PH_mr_0001869	hsa-miR-192-3p	84	93	-50	-50
PH_mr_0000327	hsa-miR-548b-3p	83	79	-50	-50
PH_mr_0003261	hsa-miR-876-5p	89	95	-50	-50
PH_mr_0008074	hsa-miR-660-3p	103	99	-50	-50
PH_mr_0004766	hsa-miR-4512	122	118	-50	-50
empty	empty	83	77	-75	-75
PH_mr_0008071	hsa-miR-5581-3p	122	117	0	-50
PH_mr_0005243	hsa-miR-4659b-5p	89	108	-50	-50
PH_mr_0008605	hsa-miR-937-5p	1147	729	0	0
PH_mr_0000283	hsa-miR-487b	135	117	-50	0
PH_mr_0001941	hsa-miR-1207-3p	154	168	0	0
PH_mr_0002208	hsa-miR-130a-5p	117	140	-50	0
PH_mr_0001531	hsa-miR-493-3p	145	121	0	-50
PH_mr_0005300	hsa-miR-4680-3p	97	92	-50	-50
PH_mr_0000549	hsa-miR-342-3p	118	118	0	-50
empty	empty	88	78	-75	-75
PH_mr_0004880	hsa-miR-3157-3p	88	83	-50	-50
PH_mr_0000913	hsa-miR-424-3p	103	97	-50	-50
PH_mr_0008083	hsa-miR-5002-5p	106	89	-50	-50
PH_mr_0005062	hsa-miR-4659a-5p	101	112	-50	-50
PH_mr_0008616	hsa-miR-6070	89	86	-50	-50
PH_mr_0004581	hsa-miR-4739	4089	2867	0	0
PH_mr_0004515	hsa-miR-3714	163	161	0	0
PH_mr_0004609	hsa-miR-4640-3p	210	221	0	0
PH_mr_0000379	hsa-miR-574-5p	1483	1054	0	0
PH_mr_0003307	hsa-miR-761	158	160	0	0
PH_mr_0004052	hsa-miR-3196	5402	3301	0	0
PH_mr_0003466	hsa-miR-1468	106	104	-50	-50
PH_mr_0004529	hsa-miR-4467	1797	838	0	0
PH_mr_0001834	hsa-miR-616-3p	212	194	0	0
PH_mr_0008095	hsa-miR-4482-3p	184	187	0	0
PH_mr_0005067	hsa-miR-4668-5p	109	115	-50	-50
PH_mr_0008606	hsa-miR-1229-5p	281	256	0	0
PH_mr_0004794	hsa-miR-4646-5p	916	692	0	0
PH_mr_0004539	hsa-miR-4523	91	95	-50	-50
PH_mr_0002898	hsa-miR-135b-5p	124	107	-50	-50
PH_mr_0004143	hsa-miR-4272	97	101	-50	-50
PH_mr_0003094	hsa-miR-1288	145	131	0	0
PH_mr_0000719	hsa-miR-548av-5p,hsa-miR-548k	98	97	-50	-50
PH_mr_0004633	hsa-miR-4787-3p	271	264	0	0
PH_mr_0004863	hsa-miR-4786-5p	165	166	0	0
PH_mr_0001640	hsa-miR-218-2-3p	102	87	-50	-50
PH_mr_0008012	hsa-miR-5090	247	196	0	0
PH_mr_0004778	hsa-miR-4527	106	105	-50	-50
PH_mr_0008628	hsa-miR-6087	10646	5434	0	0
PH_mr_0004589	hsa-miR-4756-5p	113	109	-50	-50
PH_mr_0004636	hsa-miR-2681-5p	97	108	-50	-50
PH_mr_0002003	hsa-miR-185-3p	526	404	0	0
PH_mr_0004309	hsa-miR-4312	209	215	0	0
PH_mr_0000321	hsa-miR-374a-3p	103	93	-50	-50
PH_mr_0004097	hsa-miR-4294	1419	1035	0	0
PH_mr_0000169	hsa-let-7c	1159	678	0	0
PH_mr_0004902	hsa-miR-4423-3p	271	306	0	0
PH_mr_0001390	hsa-miR-671-5p	205	161	0	0
PH_mr_0008024	hsa-miR-3184-3p	1088	1416	0	0
PH_mr_0004735	hsa-miR-4461	158	177	0	0
PH_mr_0008617	hsa-miR-6071	107	101	-50	-50
PH_mr_0000080	hsa-miR-302f	96	106	-50	-50
PH_mr_0004742	hsa-miR-3689b-3p,hsa-miR-3689c	155	146	0	0
empty	empty	88	86	-75	-75
PH_mr_0004278	hsa-miR-548w	101	90	-50	-50
PH_mr_0008058	hsa-miR-5004-3p	116	109	-50	-50
PH_mr_0001151	hsa-miR-942	107	115	-50	-50
PH_mr_0003147	hsa-miR-888-5p	140	174	0	0
PH_mr_0005004	hsa-miR-3941	101	111	-50	-50
PH_mr_0002336	hsa-miR-631	215	233	0	0
PH_mr_0008036	hsa-miR-5001-3p	122	119	-50	-50
PH_mr_0004721	hsa-miR-4436a	377	318	0	0
PH_mr_0008640	hsa-miR-6511a-5p,hsa-miR-6511b-5p	778	566	0	0
PH_mr_0001696	hsa-miR-20a-5p	748	433	0	0
PH_mr_0004756	hsa-miR-4493	104	106	-50	-50
PH_mr_0002052	hsa-miR-345-5p	207	209	0	0
empty	empty	99	92	-75	-75
PH_mr_0001807	hsa-miR-1224-3p	862	1019	0	0
PH_mr_0000619	hsa-miR-193a-3p	101	106	-50	-50
PH_mr_0003218	hsa-miR-551a	115	117	-50	-50
PH_mr_0004567	hsa-miR-4690-5p	555	467	0	0
PH_mr_0000502	hsa-miR-611	91	97	-50	-50
PH_mr_0008048	hsa-miR-5194	824	966	0	0
PH_mr_0001541	hsa-miR-513a-3p	101	96	-50	-50
PH_mr_0008652	hsa-miR-216a-3p	117	122	-50	-50
PH_mr_0004942	hsa-miR-4738-3p	252	210	0	0
PH_mr_0004891	hsa-miR-3678-3p	114	108	-50	-50
PH_mr_0002143	hsa-miR-548a-3p	116	110	-50	-50
empty	empty	89	87	-75	-75
PH_mr_0008699	hsa-miR-6515-5p	221	207	0	0
PH_mr_0008691	hsa-miR-6502-5p	108	112	-50	-50
PH_mr_0004312	hsa-miR-4319	134	138	0	0
PH_mr_0004234	hsa-miR-3126-5p	241	223	0	0
PH_mr_0004561	hsa-miR-4683	100	94	-50	-50
PH_mr_0004948	hsa-miR-4757-3p	85	84	-50	-50
PH_mr_0004040	hsa-miR-3178	793	681	0	0
PH_mr_0002066	hsa-miR-1200	124	133	-50	-50
PH_mr_0004546	hsa-miR-3972	1147	1154	0	0
PH_mr_0000071	hsa-miR-548f	75	81	-50	-50
PH_mr_0004614	hsa-miR-4687-3p	1129	789	0	0
PH_mr_0004833	hsa-miR-4718	107	112	-50	-50
PH_mr_0000507	hsa-miR-454-3p	124	105	0	-50
PH_mr_0008070	hsa-miR-642b-5p	89	95	-50	-50
PH_mr_0004148	hsa-miR-187-3p	126	126	0	0
PH_mr_0008636	hsa-miR-6500-5p	97	97	-50	-50
PH_mr_0004616	hsa-miR-4697-3p	193	196	0	0
PH_mr_0004898	hsa-miR-3692-3p	114	111	-50	-50
PH_mr_0002684	hsa-miR-568	94	90	-50	-50
PH_mr_0003002	hsa-miR-1290	1053	881	0	0
PH_mr_0005159	hsa-miR-3653	143	123	0	-50
PH_mr_0001673	hsa-miR-18b-5p	172	133	0	0
PH_mr_0000073	hsa-miR-1277-3p	85	88	-50	-50
PH_mr_0005130	hsa-miR-4735-3p	98	88	-50	-50
empty	empty	80	79	-75	-75
PH_mr_0008082	hsa-miR-5009-5p	112	108	-50	-50
empty	empty	87	84	-75	-75
PH_mr_0008624	hsa-miR-6081	165	142	0	0
PH_mr_0004847	hsa-miR-4751	125	118	-50	-50
PH_mr_0004757	hsa-miR-4494	168	156	0	0
PH_mr_0002796	hsa-miR-15b-3p	105	104	-50	-50
PH_mr_0000863	hsa-miR-423-5p	1173	823	0	0
PH_mr_0002413	hsa-miR-1296	488	594	0	0
PH_mr_0004067	hsa-miR-2052	88	92	-50	-50
PH_mr_0000117	hsa-miR-32-3p	213	204	0	0
PH_mr_0004947	hsa-miR-4756-3p	116	109	-50	-50
PH_mr_0004522	hsa-miR-1268a,hsa-miR-1268b	2482	1797	0	0
PH_mr_0008094	hsa-miR-5591-3p	115	124	-50	-50
PH_mr_0000163	hsa-let-7b-5p	1093	441	0	0
PH_mr_0008612	hsa-miR-4632-5p	2278	1299	0	0
PH_mr_0004605	hsa-miR-3940-3p	686	639	0	0
PH_mr_0004653	hsa-miR-3646	392	379	0	0
PH_mr_0002566	hsa-miR-548g-3p	85	90	-50	-50
PH_mr_0002146	hsa-miR-570-3p	109	109	-50	-50
PH_mr_0004239	hsa-miR-3135a	178	164	0	0
PH_mr_0003042	hsa-miR-29b-1-5p	123	112	0	-50
PH_mr_0004080	hsa-miR-3134	115	133	-50	-50
PH_mr_0005088	hsa-miR-4765	100	94	-50	-50
PH_mr_0001542	hsa-miR-378a-3p	212	159	0	0
PH_mr_0008011	hsa-miR-5572	256	199	0	0
PH_mr_0002700	hsa-miR-27b-5p	116	110	-50	-50
PH_mr_0008611	hsa-miR-3927-5p	117	121	-50	-50
PH_mr_0004628	hsa-miR-4749-3p	1070	1072	0	0
PH_mr_0004861	hsa-miR-4784	280	246	0	0
PH_mr_0002970	hsa-miR-217	100	93	-50	-50
PH_mr_0000855	hsa-miR-1301	126	119	-50	-50
PH_mr_0000759	hsa-miR-1256	107	111	-50	-50
PH_mr_0004062	hsa-miR-4309	100	103	-50	-50
PH_mr_0004093	hsa-miR-548x-3p	111	128	-50	-50
PH_mr_0005124	hsa-miR-4699-3p	111	119	-50	-50
PH_mr_0002107	hsa-miR-153	97	96	-50	-50
PH_mr_0008023	hsa-miR-652-5p	211	182	0	0
PH_mr_0002250	hsa-miR-18b-3p	105	108	-50	-50
PH_mr_0008623	hsa-miR-6080	167	159	0	0
PH_mr_0004820	hsa-miR-4701-5p	1998	2265	0	0
PH_mr_0004810	hsa-miR-4676-5p	332	295	0	0
PH_mr_0003098	hsa-miR-1305	97	102	-50	-50
PH_mr_0002471	hsa-miR-192-5p	116	109	-50	-50
PH_mr_0008057	hsa-miR-5187-5p	238	215	0	0
PH_mr_0004962	hsa-miR-4800-3p	173	144	0	0
PH_mr_0000882	hsa-miR-379-3p	95	96	-50	-50
PH_mr_0004712	hsa-miR-378g	255	220	0	0
PH_mr_0002804	hsa-miR-502-5p	124	115	-50	-50
PH_mr_0008035	hsa-miR-5190	188	181	0	0
PH_mr_0004018	hsa-miR-1972	1565	1550	0	0
PH_mr_0008635	hsa-miR-6499-5p	209	214	0	0
PH_mr_0004796	hsa-miR-4648	200	190	0	0
PH_mr_0004538	hsa-miR-4515	154	129	0	-50
PH_mr_0000335	hsa-miR-208b	97	92	-50	-50
PH_mr_0004255	hsa-miR-3153	153	137	0	0
PH_mr_0000166	hsa-miR-1255b-5p	145	164	0	0
PH_mr_0000898	hsa-miR-365a-3p,hsa-miR-365b-3p	108	99	-50	-50
PH_mr_0001178	hsa-miR-1243	123	128	-50	-50
PH_mr_0005082	hsa-miR-4744	101	97	-50	-50
PH_mr_0000464	hsa-miR-941	101	104	-50	-50
PH_mr_0008047	hsa-miR-5087	136	127	-50	0
PH_mr_0002000	hsa-miR-488-3p	111	104	-50	-50
PH_mr_0008647	hsa-miR-6720-3p	92	100	-50	-50
PH_mr_0004869	hsa-miR-4800-5p	1279	1112	0	0
PH_mr_0004953	hsa-miR-4774-3p	128	142	0	0
PH_mr_0000058	hsa-miR-553	99	95	-50	-50
PH_mr_0004047	hsa-miR-3187-3p	212	179	0	0
PH_mr_0008704	hsa-miR-548ay-3p	110	117	-50	-50
PH_mr_0008702	hsa-miR-5089-3p	159	173	0	0
PH_mr_0000840	hsa-miR-1285-3p	1710	1759	0	0
PH_mr_0004295	hsa-miR-3065-3p	110	115	-50	-50
PH_mr_0004561	hsa-miR-4683	99	98	0	-50
PH_mr_0004948	hsa-miR-4757-3p	88	88	-50	-50
PH_mr_0004040	hsa-miR-3178	814	612	0	0
PH_mr_0002066	hsa-miR-1200	134	131	0	0
PH_mr_0004546	hsa-miR-3972	1103	1172	0	0
PH_mr_0000071	hsa-miR-548f	88	80	-50	-50
PH_mr_0004614	hsa-miR-4687-3p	1106	769	0	0
PH_mr_0004833	hsa-miR-4718	104	116	-50	-50
PH_mr_0000507	hsa-miR-454-3p	120	102	-50	-50
PH_mr_0008070	hsa-miR-642b-5p	95	99	-50	-50
PH_mr_0004148	hsa-miR-187-3p	130	115	-50	0
PH_mr_0008636	hsa-miR-6500-5p	93	104	-50	-50
PH_mr_0004616	hsa-miR-4697-3p	206	198	0	0
PH_mr_0004898	hsa-miR-3692-3p	110	104	-50	-50
PH_mr_0002684	hsa-miR-568	98	93	-50	-50
PH_mr_0003002	hsa-miR-1290	960	818	0	0
PH_mr_0005159	hsa-miR-3653	148	117	0	-50
PH_mr_0001673	hsa-miR-18b-5p	164	118	0	-50
PH_mr_0000073	hsa-miR-1277-3p	93	85	-50	-50
PH_mr_0005130	hsa-miR-4735-3p	96	93	-50	-50
empty	empty	79	75	-75	-75
PH_mr_0008082	hsa-miR-5009-5p	110	110	-50	-50
empty	empty	84	88	-75	-75
PH_mr_0008624	hsa-miR-6081	159	154	0	0
PH_mr_0004847	hsa-miR-4751	133	121	0	0
PH_mr_0004757	hsa-miR-4494	150	150	0	0
PH_mr_0002796	hsa-miR-15b-3p	101	97	-50	-50
PH_mr_0000863	hsa-miR-423-5p	1171	815	0	0
PH_mr_0002413	hsa-miR-1296	473	617	0	0
PH_mr_0004067	hsa-miR-2052	96	96	-50	-50
PH_mr_0000117	hsa-miR-32-3p	197	191	0	0
PH_mr_0004947	hsa-miR-4756-3p	110	109	-50	-50
PH_mr_0004522	hsa-miR-1268a,hsa-miR-1268b	2245	1741	0	0
PH_mr_0008094	hsa-miR-5591-3p	118	117	-50	-50
PH_mr_0000163	hsa-let-7b-5p	907	409	0	0
PH_mr_0008612	hsa-miR-4632-5p	2214	1226	0	0
PH_mr_0004605	hsa-miR-3940-3p	673	629	0	0
PH_mr_0004653	hsa-miR-3646	352	374	0	0
PH_mr_0002566	hsa-miR-548g-3p	84	83	-50	-50
PH_mr_0002146	hsa-miR-570-3p	101	110	-50	-50
PH_mr_0004239	hsa-miR-3135a	170	161	0	0
PH_mr_0003042	hsa-miR-29b-1-5p	123	113	-50	-50
PH_mr_0004080	hsa-miR-3134	128	126	-50	-50
PH_mr_0005088	hsa-miR-4765	95	93	-50	-50
PH_mr_0001542	hsa-miR-378a-3p	198	158	0	0
PH_mr_0008011	hsa-miR-5572	261	198	0	0
PH_mr_0002700	hsa-miR-27b-5p	119	111	-50	-50
PH_mr_0008611	hsa-miR-3927-5p	107	119	-50	-50
PH_mr_0004628	hsa-miR-4749-3p	1027	1028	0	0
PH_mr_0004861	hsa-miR-4784	308	247	0	0
PH_mr_0002970	hsa-miR-217	93	102	-50	-50
PH_mr_0000855	hsa-miR-1301	131	121	-50	-50
PH_mr_0000759	hsa-miR-1256	104	104	-50	-50
PH_mr_0004062	hsa-miR-4309	97	108	-50	-50
PH_mr_0004093	hsa-miR-548x-3p	113	111	-50	-50
PH_mr_0005124	hsa-miR-4699-3p	118	125	-50	-50
PH_mr_0002107	hsa-miR-153	99	100	-50	-50
PH_mr_0008023	hsa-miR-652-5p	204	181	0	0
PH_mr_0002250	hsa-miR-18b-3p	109	96	-50	-50
PH_mr_0008623	hsa-miR-6080	170	156	0	0
PH_mr_0004820	hsa-miR-4701-5p	1863	2224	0	0
PH_mr_0004810	hsa-miR-4676-5p	329	269	0	0
PH_mr_0003098	hsa-miR-1305	103	93	-50	-50
PH_mr_0002471	hsa-miR-192-5p	119	114	-50	-50
PH_mr_0008057	hsa-miR-5187-5p	258	209	0	0
PH_mr_0004962	hsa-miR-4800-3p	170	138	0	0
PH_mr_0000882	hsa-miR-379-3p	100	94	-50	-50
PH_mr_0004712	hsa-miR-378g	238	218	0	0
PH_mr_0002804	hsa-miR-502-5p	114	112	-50	-50
PH_mr_0008035	hsa-miR-5190	186	199	0	0
PH_mr_0004018	hsa-miR-1972	1514	1519	0	0
PH_mr_0008635	hsa-miR-6499-5p	216	212	0	0
PH_mr_0004796	hsa-miR-4648	185	172	0	0
PH_mr_0004538	hsa-miR-4515	131	146	-50	0
PH_mr_0000335	hsa-miR-208b	87	96	-50	-50
PH_mr_0004255	hsa-miR-3153	158	149	0	0
PH_mr_0000166	hsa-miR-1255b-5p	145	164	0	0
PH_mr_0000898	hsa-miR-365a-3p,hsa-miR-365b-3p	107	104	-50	-50
PH_mr_0001178	hsa-miR-1243	131	133	-50	0
PH_mr_0005082	hsa-miR-4744	96	99	-50	-50
PH_mr_0000464	hsa-miR-941	108	99	-50	-50
PH_mr_0008047	hsa-miR-5087	145	134	-50	0
PH_mr_0002000	hsa-miR-488-3p	102	106	-50	-50
PH_mr_0008647	hsa-miR-6720-3p	94	93	-50	-50
PH_mr_0004869	hsa-miR-4800-5p	1165	1133	0	0
PH_mr_0004953	hsa-miR-4774-3p	131	138	-50	0
PH_mr_0000058	hsa-miR-553	100	97	-50	-50
PH_mr_0004047	hsa-miR-3187-3p	214	179	0	0
PH_mr_0008704	hsa-miR-548ay-3p	111	125	-50	-50
PH_mr_0008702	hsa-miR-5089-3p	159	178	0	0
PH_mr_0000840	hsa-miR-1285-3p	1640	1770	0	0
PH_mr_0004295	hsa-miR-3065-3p	113	121	-50	-50
PH_mr_0004561	hsa-miR-4683	98	89	-50	-50
PH_mr_0004948	hsa-miR-4757-3p	87	80	-50	-50
PH_mr_0004040	hsa-miR-3178	834	717	0	0
PH_mr_0002066	hsa-miR-1200	133	134	0	-50
PH_mr_0004546	hsa-miR-3972	1141	1233	0	0
PH_mr_0000071	hsa-miR-548f	77	84	-50	-50
PH_mr_0004614	hsa-miR-4687-3p	1147	779	0	0
PH_mr_0004833	hsa-miR-4718	108	119	-50	0
PH_mr_0000507	hsa-miR-454-3p	115	98	-50	-50
PH_mr_0008070	hsa-miR-642b-5p	103	107	-50	-50
PH_mr_0004148	hsa-miR-187-3p	122	123	0	-50
PH_mr_0008636	hsa-miR-6500-5p	101	108	-50	-50
PH_mr_0004616	hsa-miR-4697-3p	196	201	0	0
PH_mr_0004898	hsa-miR-3692-3p	106	110	-50	-50
PH_mr_0002684	hsa-miR-568	89	91	-50	-50
PH_mr_0003002	hsa-miR-1290	996	863	0	0
PH_mr_0005159	hsa-miR-3653	138	131	0	-50
PH_mr_0001673	hsa-miR-18b-5p	167	125	0	0
PH_mr_0000073	hsa-miR-1277-3p	89	85	-50	-50
PH_mr_0005130	hsa-miR-4735-3p	83	88	-50	-50
empty	empty	86	80	-75	-75
PH_mr_0008082	hsa-miR-5009-5p	115	103	-50	-50
empty	empty	83	83	-75	-75
PH_mr_0008624	hsa-miR-6081	167	152	0	0
PH_mr_0004847	hsa-miR-4751	128	133	-50	0
PH_mr_0004757	hsa-miR-4494	157	144	0	0
PH_mr_0002796	hsa-miR-15b-3p	100	107	-50	-50
PH_mr_0000863	hsa-miR-423-5p	1160	848	0	0
PH_mr_0002413	hsa-miR-1296	490	591	0	0
PH_mr_0004067	hsa-miR-2052	95	93	-50	-50
PH_mr_0000117	hsa-miR-32-3p	212	186	0	0
PH_mr_0004947	hsa-miR-4756-3p	106	110	-50	-50
PH_mr_0004522	hsa-miR-1268a,hsa-miR-1268b	2348	1776	0	0
PH_mr_0008094	hsa-miR-5591-3p	117	123	-50	-50
PH_mr_0000163	hsa-let-7b-5p	909	397	0	0
PH_mr_0008612	hsa-miR-4632-5p	2238	1317	0	0
PH_mr_0004605	hsa-miR-3940-3p	650	659	0	0
PH_mr_0004653	hsa-miR-3646	397	378	0	0
PH_mr_0002566	hsa-miR-548g-3p	95	89	-50	-50
PH_mr_0002146	hsa-miR-570-3p	110	111	-50	-50
PH_mr_0004239	hsa-miR-3135a	185	167	0	0
PH_mr_0003042	hsa-miR-29b-1-5p	124	113	0	-50
PH_mr_0004080	hsa-miR-3134	111	123	-50	0
PH_mr_0005088	hsa-miR-4765	101	102	-50	-50
PH_mr_0001542	hsa-miR-378a-3p	205	166	0	0
PH_mr_0008011	hsa-miR-5572	254	202	0	0
PH_mr_0002700	hsa-miR-27b-5p	115	109	-50	-50
PH_mr_0008611	hsa-miR-3927-5p	115	127	-50	-50
PH_mr_0004628	hsa-miR-4749-3p	1016	1040	0	0
PH_mr_0004861	hsa-miR-4784	265	252	0	0
PH_mr_0002970	hsa-miR-217	96	98	-50	-50
PH_mr_0000855	hsa-miR-1301	126	113	-50	-50
PH_mr_0000759	hsa-miR-1256	103	103	-50	-50
PH_mr_0004062	hsa-miR-4309	103	102	-50	-50
PH_mr_0004093	hsa-miR-548x-3p	108	126	-50	-50
PH_mr_0005124	hsa-miR-4699-3p	114	132	-50	-50
PH_mr_0002107	hsa-miR-153	98	94	-50	-50
PH_mr_0008023	hsa-miR-652-5p	219	185	0	0
PH_mr_0002250	hsa-miR-18b-3p	106	107	-50	-50
PH_mr_0008623	hsa-miR-6080	167	147	0	0
PH_mr_0004820	hsa-miR-4701-5p	1877	2243	0	0
PH_mr_0004810	hsa-miR-4676-5p	295	290	0	0
PH_mr_0003098	hsa-miR-1305	101	96	-50	-50
PH_mr_0002471	hsa-miR-192-5p	115	115	-50	-50
PH_mr_0008057	hsa-miR-5187-5p	240	221	0	0
PH_mr_0004962	hsa-miR-4800-3p	161	135	0	-50
PH_mr_0000882	hsa-miR-379-3p	90	98	-50	-50
PH_mr_0004712	hsa-miR-378g	249	204	0	0
PH_mr_0002804	hsa-miR-502-5p	119	115	-50	-50
PH_mr_0008035	hsa-miR-5190	182	194	0	0
PH_mr_0004018	hsa-miR-1972	1443	1553	0	0
PH_mr_0008635	hsa-miR-6499-5p	188	212	0	0
PH_mr_0004796	hsa-miR-4648	190	176	0	0
PH_mr_0004538	hsa-miR-4515	119	134	-50	0
PH_mr_0000335	hsa-miR-208b	91	89	-50	-50
PH_mr_0004255	hsa-miR-3153	168	141	0	0
PH_mr_0000166	hsa-miR-1255b-5p	156	158	0	0
PH_mr_0000898	hsa-miR-365a-3p,hsa-miR-365b-3p	105	107	-50	-50
PH_mr_0001178	hsa-miR-1243	136	131	-50	-50
PH_mr_0005082	hsa-miR-4744	91	90	-50	-50
PH_mr_0000464	hsa-miR-941	110	100	-50	-50
PH_mr_0008047	hsa-miR-5087	125	136	-50	0
PH_mr_0002000	hsa-miR-488-3p	110	103	-50	-50
PH_mr_0008647	hsa-miR-6720-3p	102	93	-50	-50
PH_mr_0004869	hsa-miR-4800-5p	1242	1150	0	0
PH_mr_0004953	hsa-miR-4774-3p	136	146	-50	0
PH_mr_0000058	hsa-miR-553	99	91	-50	-50
PH_mr_0004047	hsa-miR-3187-3p	216	170	0	0
PH_mr_0008704	hsa-miR-548ay-3p	113	127	-50	-50
PH_mr_0008702	hsa-miR-5089-3p	164	163	0	0
PH_mr_0000840	hsa-miR-1285-3p	1789	1949	0	0
PH_mr_0004295	hsa-miR-3065-3p	117	117	-50	-50
PH_mr_0004724	hsa-miR-4442	304	236	0	0
PH_mr_0004615	hsa-miR-4690-3p	122	124	0	0
PH_mr_0004030	hsa-miR-2861	143	112	0	0
PH_mr_0000826	hsa-miR-1286	132	125	0	0
PH_mr_0004644	hsa-miR-3200-5p	114	110	-50	-50
PH_mr_0000670	hsa-miR-432-3p	107	100	-50	-50
PH_mr_0004632	hsa-miR-4786-3p	148	142	0	0
PH_mr_0004799	hsa-miR-4657	176	160	0	0
PH_mr_0000738	hsa-miR-101-5p	92	97	-50	-50
PH_mr_0008069	hsa-miR-5707	95	108	-50	-50
PH_mr_0004334	hsa-miR-4283	167	133	0	0
PH_mr_0008659	hsa-miR-6501-3p	140	122	0	0
PH_mr_0004590	hsa-miR-4757-5p	86	88	-50	-50
PH_mr_0004652	hsa-miR-3622b-5p	761	581	0	0
PH_mr_0004041	hsa-miR-3180-5p	484	507	0	0
PH_mr_0002593	hsa-miR-1182	350	279	0	0
PH_mr_0005052	hsa-miR-4540	112	106	-50	-50
PH_mr_0004202	hsa-miR-2117	91	93	-50	-50
PH_mr_0002141	hsa-miR-548c-3p	110	129	-50	0
PH_mr_0004797	hsa-miR-4653-5p	105	114	-50	-50
PH_mr_0001934	hsa-miR-520d-5p	107	101	-50	-50
PH_mr_0008081	hsa-miR-548as-5p	170	164	0	0
PH_mr_0000766	hsa-miR-612	628	442	0	0
PH_mr_0008603	hsa-miR-376b-5p	87	95	-50	-50
empty	empty	86	81	-75	-75
PH_mr_0004678	hsa-miR-3713	103	103	-50	-50
PH_mr_0004043	hsa-miR-3181	88	100	-50	-50
PH_mr_0000823	hsa-miR-145-5p	130	144	0	0
PH_mr_0000311	hsa-miR-1255a	124	124	-50	-50
PH_mr_0004111	hsa-miR-4276	146	142	0	0
PH_mr_0004079	hsa-miR-3133	122	132	-50	-50
PH_mr_0001446	hsa-miR-134	142	136	0	-50
PH_mr_0001734	hsa-miR-1205	113	111	-50	-50
PH_mr_0004826	hsa-miR-4712-5p	115	128	-50	-50
PH_mr_0002942	hsa-miR-891a	185	187	0	0
PH_mr_0008615	hsa-miR-6069	155	133	0	-50
PH_mr_0004540	hsa-miR-4526	136	132	-50	-50
PH_mr_0004909	hsa-miR-4639-3p	100	90	-50	-50
PH_mr_0004051	hsa-miR-3195	129	154	-50	0
PH_mr_0004323	hsa-miR-4265	362	295	0	0
PH_mr_0004304	hsa-miR-378c	215	180	0	0
PH_mr_0002968	hsa-miR-141-5p	107	100	-50	-50
PH_mr_0004085	hsa-miR-3149	344	282	0	0
PH_mr_0002920	hsa-miR-25-3p	338	219	0	0
PH_mr_0001776	hsa-miR-483-5p	1516	1310	0	0
PH_mr_0008010	hsa-miR-5705	115	115	-50	-50
PH_mr_0002260	hsa-miR-770-5p	119	112	-50	-50
PH_mr_0008604	hsa-miR-376a-2-5p	90	98	-50	-50
PH_mr_0004848	hsa-miR-4752	106	108	-50	-50
PH_mr_0004805	hsa-miR-4669	1003	735	0	0
PH_mr_0004053	hsa-miR-3197	504	381	0	0
PH_mr_0001195	hsa-miR-518d-5p,hsa-miR-520c-5p,hsa-miR-526a	116	115	-50	-50
PH_mr_0000454	hsa-miR-592	100	94	-50	-50
PH_mr_0001695	hsa-miR-93-5p	690	371	0	0
PH_mr_0001188	hsa-miR-374b-5p	132	121	0	-50
PH_mr_0000765	hsa-miR-769-5p	158	150	0	0
PH_mr_0002292	hsa-miR-380-5p	102	95	-50	-50
PH_mr_0008022	hsa-miR-5589-5p	236	197	0	0
PH_mr_0002846	hsa-miR-885-3p	946	593	0	0
PH_mr_0008627	hsa-miR-6086	674	538	0	0
PH_mr_0002988	hsa-miR-200c-3p	119	109	-50	-50
PH_mr_0004921	hsa-miR-4676-3p	124	127	-50	-50
PH_mr_0004057	hsa-miR-4321	152	161	0	0
PH_mr_0001596	hsa-miR-1251	101	88	-50	-50
PH_mr_0008056	hsa-miR-5002-3p	165	172	0	0
PH_mr_0001923	hsa-miR-1284	133	124	-50	-50
[truncated: 4,902 more rows]

## Sheet: Read me
There are several worksheets in file as described in the following. Worksheet "Slide lists" - provide information on data files, samples and labels. Worksheet "Normalized Data" - lists normalized data extracted with Phalanx ID, mature sequence name, Normalized intensity, CV, log2(Ratio), and P-value (Differentially expressed). Normalized intensity: after normalizing with 75% scaling normalization…

## Sheet: Sheet1
			miRDB	targetScan	mirWalk
			score	score
hsa-let-7a-5p	2438.74	1096.18
hsa-let-7b-5p	798.565	465.562
hsa-let-7d-5p	1135.03	703.465
hsa-let-7e-5p	943.519	624.923
hsa-let-7f-5p	1854.53	1123.49
hsa-miR-106a-5p	878.509	523.615	V 81	V 92
hsa-miR-1908	2639.92	1725.65
hsa-miR-204-3p	1625.24	1026.74
hsa-miR-20b-5p	688.751	440.519	V 72	V 92
hsa-miR-222-3p	3291.77	1831.51		V 29
hsa-miR-320a	485.815	320.998
hsa-miR-3656	3415.64	2243.57
hsa-miR-3676-3p	482.301	185.542
hsa-miR-3940-5p	3557.96	2215.12		V 70
hsa-miR-4467	1522.46	953.889
hsa-miR-4484	804.714	523.615
hsa-miR-4492	987.444	649.965
hsa-miR-4497	5828.91	3369.35
hsa-miR-4521	331.198	215.137
hsa-miR-4749-5p	2174.31	1167.89
hsa-miR-4792	621.106	340.349
hsa-miR-5191	963.724	635.167
hsa-miR-6087	9479.11	6185.48
hsa-miR-6088	2684.72	1589.06
hsa-miR-762	1881.77	1211.14
